# Supplementary material for: (E)-2-[(5-Bromo-2-hydroxy­benzyl­idene)amino]benzonitrile
Source: Acta Crystallogr Sect E Struct Rep Online. 2009 Jul 22;65(Pt 8):o1949. doi: 10.1107/S1600536809027950 (PMC2977325; doi:10.1107/S1600536809027950)
Supplement: Supplementary file 2 [file e-65-o1949-Isup2.hkl]

# 
# h,k,l, Fc-squared, Fo-squared, sigma(Fo-squared) and status flag 
# 
data_I
_shelx_title ' 1 in Pca2(1)' 
_shelx_refln_list_code          4 
_shelx_F_calc_maximum      206.68 
_exptl_crystal_F_000       600.00 
_reflns_d_resolution_high  0.7682 
 
loop_ 
 _symmetry_equiv_pos_as_xyz 
 'x, y, z' 
 '-x, -y, z+1/2' 
 'x+1/2, -y, z' 
 '-x+1/2, y, z+1/2' 
 
_cell_length_a    25.6090 
_cell_length_b     3.9299 
_cell_length_c    12.3679 
_cell_angle_alpha  90.000 
_cell_angle_beta   90.000 
_cell_angle_gamma  90.000 
 
_shelx_F_squared_multiplier     1.000 
 
loop_ 
 _refln_index_h 
 _refln_index_k 
 _refln_index_l 
 _refln_F_squared_calc 
 _refln_F_squared_meas 
 _refln_F_squared_sigma 
 _refln_observed_status 
   0   0 -16       26.78       64.77     31.46 o 
   2   0 -16       22.95       41.42     28.49 o 
   2   0 -15       13.02        3.13     18.15 o 
   4   0 -15       24.17        4.64     30.09 o 
   6   0 -15        8.51       27.30     19.20 o 
   8   0 -15       69.80       47.03     30.65 o 
  10   0 -15        0.84       10.76     20.34 o 
  12   0 -15       15.06       21.54     26.64 o 
   1   1 -15        0.89      -10.80     12.87 o 
   2   1 -15        3.60      -12.16     12.16 o 
   3   1 -15       21.05        7.09     13.48 o 
   4   1 -15        0.24       10.79     13.65 o 
   5   1 -15        5.25        0.07     12.88 o 
   6   1 -15        5.07        0.40     13.75 o 
   7   1 -15       11.33       -2.07     13.40 o 
   8   1 -15        2.14       10.12     13.79 o 
   9   1 -15       10.21        4.84     14.17 o 
  10   1 -15        6.97       17.86     14.13 o 
   0   0 -14       46.07       48.37     27.20 o 
   2   0 -14       40.84       59.27     19.05 o 
   4   0 -14       77.98       72.54     21.82 o 
   6   0 -14       27.70       36.12     19.71 o 
   8   0 -14        4.22        2.50     17.54 o 
  10   0 -14       15.77      -16.17     16.17 o 
  12   0 -14       30.19       46.00     20.87 o 
  14   0 -14        2.67       21.12     33.70 o 
  16   0 -14        1.54       -3.27     25.53 o 
   0   1 -14       14.49        8.94     28.49 o 
   1   1 -14        2.67       -7.34     11.67 o 
   2   1 -14       33.18       23.80     22.68 o 
   3   1 -14       17.69       24.66     12.14 o 
   4   1 -14       92.40      117.65     15.42 o 
   5   1 -14       13.14        7.24     12.62 o 
   6   1 -14        4.55        0.47     12.24 o 
   7   1 -14        2.88        2.62     12.40 o 
   8   1 -14       22.11       13.20     16.61 o 
   9   1 -14        2.99      -12.06     12.06 o 
  10   1 -14       20.61       33.18     17.13 o 
  11   1 -14        5.74        4.93     13.10 o 
  12   1 -14        0.04       29.39     16.55 o 
  13   1 -14        6.78      -15.81     15.81 o 
  14   1 -14        8.73        2.98     16.46 o 
  15   1 -14        0.99      -14.28     19.69 o 
   0   2 -14       25.92       12.74     28.54 o 
   1   2 -14       62.35       40.83     21.44 o 
   2   2 -14       24.23       16.62     15.35 o 
   3   2 -14        5.20       11.32     15.50 o 
   4   2 -14        1.05       -7.12     15.26 o 
   5   2 -14        4.41        7.63     21.99 o 
   6   2 -14       20.93       24.94     16.35 o 
   7   2 -14        0.51      -14.39     15.05 o 
   8   2 -14        7.17       25.21     15.75 o 
   9   2 -14        1.19      -15.46     15.46 o 
  10   2 -14        4.80      -10.01     18.82 o 
   2   0 -13       15.07       22.44     35.42 o 
   4   0 -13       74.15      105.71     19.41 o 
   6   0 -13       47.28       45.49     17.27 o 
   8   0 -13       12.76       15.60     18.86 o 
  10   0 -13       50.41       20.55     16.53 o 
  12   0 -13      100.39      122.36     33.06 o 
  14   0 -13       40.18       78.80     20.28 o 
  16   0 -13        9.67       15.71     20.45 o 
  18   0 -13       51.91       24.37     21.17 o 
   1   1 -13        8.42        4.07     10.71 o 
   2   1 -13       50.28       34.55     11.94 o 
   3   1 -13       38.64       20.42     11.14 o 
   4   1 -13       17.23       25.82     13.81 o 
   5   1 -13       75.97       79.02     13.33 o 
   6   1 -13       30.78       32.17     14.64 o 
   7   1 -13       24.36       39.26     12.07 o 
   8   1 -13       30.76       13.35     10.90 o 
   9   1 -13       41.20       32.15     12.05 o 
  10   1 -13       17.54       23.54     19.14 o 
  11   1 -13        2.42       10.54     12.08 o 
  12   1 -13       33.68       57.26     13.65 o 
  13   1 -13        1.09       -0.16     14.40 o 
  14   1 -13        5.81       13.00     14.83 o 
  15   1 -13        3.73       11.96     15.75 o 
  16   1 -13       55.15       33.71     16.15 o 
  17   1 -13        0.92        2.11     16.01 o 
  18   1 -13        6.31       30.87     17.67 o 
   1   2 -13       13.51       21.67     10.83 o 
   2   2 -13       23.52        9.94     11.01 o 
   3   2 -13        7.73       18.96     11.07 o 
   4   2 -13       57.00       69.19     12.12 o 
   5   2 -13        0.11       24.56     10.92 o 
   6   2 -13        2.74       13.75     11.02 o 
   7   2 -13       14.14        3.92     10.99 o 
   8   2 -13       33.07       43.36     13.16 o 
   9   2 -13        8.11        1.79     12.25 o 
  10   2 -13        9.54       35.78     13.00 o 
  11   2 -13        5.48       16.85     13.04 o 
  12   2 -13       11.12       -7.31     12.39 o 
  13   2 -13        5.16       16.20     13.45 o 
  14   2 -13       13.30        2.98     17.12 o 
   1   3 -13        2.85      -12.31     14.20 o 
   2   3 -13        1.74        1.68     14.66 o 
   0   0 -12      366.83      306.52     37.16 o 
   2   0 -12      297.23      289.92     25.79 o 
   4   0 -12      308.07      348.12     34.47 o 
   6   0 -12      174.67      197.64     27.54 o 
   8   0 -12      231.02      236.10     23.48 o 
  10   0 -12        4.51       26.82     15.49 o 
  12   0 -12       36.48       28.59     16.15 o 
  14   0 -12       18.39       17.36     16.89 o 
  16   0 -12       32.18       17.71     17.28 o 
  18   0 -12       28.35       19.60     18.17 o 
  20   0 -12        3.70      -12.98     17.33 o 
  22   0 -12       12.18       46.99     21.14 o 
   0   1 -12      349.56      405.81     30.73 o 
   1   1 -12       18.18       11.63     10.29 o 
   2   1 -12       35.87       58.41     11.46 o 
   3   1 -12      125.47      121.86     13.01 o 
   4   1 -12      126.63      120.25     13.08 o 
   5   1 -12       59.06       43.76     11.05 o 
   6   1 -12       75.90       80.62     11.80 o 
   7   1 -12        3.74        8.72      8.79 o 
   8   1 -12       15.65        3.69     13.72 o 
   9   1 -12        4.48       -1.04      8.90 o 
  10   1 -12       79.88       92.54     11.06 o 
  11   1 -12       22.60       26.15      9.70 o 
  12   1 -12        3.07        4.32      9.54 o 
  13   1 -12        4.59       -8.95      8.95 o 
  14   1 -12        8.43       11.16     11.30 o 
  15   1 -12       17.83       29.74     12.39 o 
  16   1 -12       12.58       -7.01     14.12 o 
  17   1 -12        2.04        8.83     12.54 o 
  18   1 -12        5.38        4.49     12.76 o 
  19   1 -12        6.41       10.80     13.59 o 
  20   1 -12       15.17       -6.42     13.64 o 
  21   1 -12       10.11       20.62     17.70 o 
   0   2 -12       23.57       19.76     13.07 o 
   1   2 -12       14.60       12.48     10.07 o 
   2   2 -12       54.46       67.34     11.40 o 
   3   2 -12       12.70       12.63     10.07 o 
   4   2 -12       81.68       60.92     11.94 o 
   5   2 -12        9.31        6.55     10.06 o 
   6   2 -12        9.76        9.54     10.49 o 
   7   2 -12        4.15        7.46     10.18 o 
   8   2 -12       28.33       43.65     11.24 o 
   9   2 -12       10.47       23.29     10.66 o 
  10   2 -12        5.76        7.19     10.40 o 
  11   2 -12        0.15        4.37     10.62 o 
  12   2 -12       17.35       11.74     10.76 o 
  13   2 -12       12.22       -7.32     10.75 o 
  14   2 -12        2.62       -7.55     11.18 o 
  15   2 -12        2.45        3.41     11.29 o 
  16   2 -12        7.25       -0.98     11.78 o 
  17   2 -12        2.41        6.87     13.28 o 
  18   2 -12        5.37       19.13     39.38 o 
   0   3 -12       11.43       21.65     19.76 o 
   1   3 -12       15.56       17.33     15.05 o 
   2   3 -12       32.59       52.40     14.70 o 
   3   3 -12        1.25        5.33     13.55 o 
   4   3 -12        7.31        8.74     16.45 o 
   5   3 -12       14.81        2.13     15.70 o 
   6   3 -12        8.61      -10.08     15.23 o 
   7   3 -12        1.92       11.20     15.98 o 
   8   3 -12        2.08       -0.99     15.68 o 
   9   3 -12        0.57       -3.82     12.85 o 
  10   3 -12        9.00       13.45     13.68 o 
   2   0 -11      168.25      204.46     24.14 o 
   4   0 -11      646.30      680.14     38.98 o 
   6   0 -11       69.05       78.33     15.40 o 
   8   0 -11      336.25      337.98     34.63 o 
  10   0 -11       57.92       55.12     25.90 o 
  12   0 -11       99.73       92.32     17.17 o 
  14   0 -11      107.01      126.13     40.31 o 
  16   0 -11      234.73      182.55     46.24 o 
  18   0 -11       36.54       28.75     35.26 o 
  20   0 -11      133.66      194.61     24.72 o 
  22   0 -11       18.48        3.47     18.70 o 
  24   0 -11        8.32       58.74     22.11 o 
   1   1 -11       30.75       30.67      7.55 o 
   2   1 -11       11.28       -0.29      8.55 o 
   3   1 -11      146.64      150.93     11.92 o 
   4   1 -11       42.08       52.62      8.85 o 
   5   1 -11       77.05       68.15      8.26 o 
   6   1 -11      146.22      176.87     13.60 o 
   7   1 -11       26.75       28.72      7.70 o 
   8   1 -11       10.16       23.52      8.07 o 
   9   1 -11        9.34       -3.66      7.33 o 
  10   1 -11      134.55      150.94     11.61 o 
  11   1 -11        1.37        2.75      8.19 o 
  12   1 -11      180.30      196.11     13.08 o 
  13   1 -11       16.50       31.01     12.89 o 
  14   1 -11       67.23       71.56     13.42 o 
  15   1 -11       39.21       21.69     11.20 o 
  16   1 -11       25.01       43.16     12.03 o 
  17   1 -11       40.63       20.99     14.16 o 
  18   1 -11       68.35       44.92     14.37 o 
  19   1 -11       13.59       -5.89     14.65 o 
  20   1 -11       60.19       45.25     13.89 o 
  21   1 -11        8.63       -1.39     12.41 o 
  22   1 -11       34.75       14.83     17.11 o 
  23   1 -11        0.97       -0.10     16.63 o 
   1   2 -11       11.82        2.89      7.90 o 
   2   2 -11       14.72       12.94      8.11 o 
   3   2 -11       41.16       19.91      9.48 o 
   4   2 -11       20.30       19.40     10.86 o 
   5   2 -11        9.30        1.22      9.11 o 
   6   2 -11       40.88       52.99     10.29 o 
   7   2 -11       16.85       25.89      9.74 o 
   8   2 -11       37.98       46.75     10.17 o 
   9   2 -11        8.44        0.22      9.35 o 
  10   2 -11       50.83       59.38     10.84 o 
  11   2 -11       12.23       -5.61      9.72 o 
  12   2 -11       27.31       28.36     10.47 o 
  13   2 -11        4.57        4.08     10.08 o 
  14   2 -11       64.84       40.90     11.43 o 
  15   2 -11       15.89        3.65     10.77 o 
  16   2 -11       14.26        8.25     12.47 o 
  17   2 -11       35.07       31.02     13.55 o 
  18   2 -11       49.52       52.38     21.02 o 
  19   2 -11        4.57        3.52     14.79 o 
  20   2 -11       18.31       22.28     14.83 o 
   1   3 -11       23.26        6.32     12.37 o 
   2   3 -11        7.41      -11.16     11.92 o 
   3   3 -11       15.64       11.03     12.75 o 
   4   3 -11       31.34        7.39     15.18 o 
   5   3 -11       18.85        5.29     14.77 o 
   6   3 -11        1.71      -14.28     14.43 o 
   7   3 -11        7.92       -2.91     16.12 o 
   8   3 -11       20.95       12.83     14.99 o 
   9   3 -11       38.97       38.09     13.32 o 
  10   3 -11        1.52        3.26     12.69 o 
  11   3 -11        3.26       -4.25     20.60 o 
  12   3 -11       24.60       25.04     13.37 o 
  13   3 -11        2.75       -9.88     11.24 o 
  14   3 -11        3.60       -2.27     12.17 o 
   0   0 -10     1272.55     1369.28     95.49 o 
   2   0 -10      800.60      835.96     44.39 o 
   4   0 -10      630.22      584.24     33.11 o 
   6   0 -10      241.61      229.98     29.19 o 
   8   0 -10      183.01      175.00     18.18 o 
  10   0 -10      195.23      193.02     14.88 o 
  12   0 -10       84.55       87.34     11.86 o 
  14   0 -10        0.39       -9.36      9.36 o 
  16   0 -10       62.13       66.93     16.25 o 
  18   0 -10       42.47       48.75     16.82 o 
  20   0 -10       35.41       44.00     20.25 o 
  22   0 -10       34.46       26.09     17.80 o 
  24   0 -10       22.01       61.97     20.63 o 
  26   0 -10       29.27       43.66     21.07 o 
   0   1 -10      977.90      948.55     40.25 o 
   1   1 -10      182.24      184.65     10.56 o 
   2   1 -10      300.08      330.09     13.90 o 
   3   1 -10      141.29      143.42      9.69 o 
   4   1 -10      141.19      165.28     11.24 o 
   5   1 -10      206.00      202.74     10.93 o 
   6   1 -10      376.74      402.22     17.15 o 
   7   1 -10       15.22       15.41      6.57 o 
   8   1 -10      284.34      296.37     13.51 o 
   9   1 -10        3.08        4.38      6.52 o 
  10   1 -10       69.18       75.72      8.13 o 
  11   1 -10       33.96       26.87      7.33 o 
  12   1 -10       30.95       36.30      7.83 o 
  13   1 -10        6.23       13.42      7.45 o 
  14   1 -10       30.67       31.66      8.18 o 
  15   1 -10        6.33        6.48      7.91 o 
  16   1 -10       92.55       67.21     10.70 o 
  17   1 -10        1.76       -4.48      8.97 o 
  18   1 -10        9.85        9.78      9.74 o 
  19   1 -10       15.81        9.00     10.02 o 
  20   1 -10        6.80       10.66     14.75 o 
  21   1 -10        0.31      -11.91     11.91 o 
  22   1 -10       25.53       31.11     16.10 o 
  23   1 -10        6.14       14.59     15.97 o 
  24   1 -10       42.12       36.93     22.60 o 
  25   1 -10        1.61       10.11     17.70 o 
   0   2 -10       80.58      103.25     16.20 o 
   1   2 -10        3.05       -0.35      7.08 o 
   2   2 -10      122.77      153.19     14.35 o 
   3   2 -10      149.24      146.52     12.03 o 
   4   2 -10      260.90      280.36     17.62 o 
   5   2 -10       54.90       66.07      9.71 o 
   6   2 -10       62.72       58.54      9.77 o 
   7   2 -10       16.91       19.05      8.92 o 
   8   2 -10       77.75       80.93     10.28 o 
   9   2 -10       40.49       25.47      9.91 o 
  10   2 -10       93.56      101.27     10.04 o 
  11   2 -10       17.67        8.48      8.05 o 
  12   2 -10       14.47       17.22      8.26 o 
  13   2 -10        5.82        7.10      9.49 o 
  14   2 -10       14.60       14.14     11.69 o 
  15   2 -10        7.43       -7.21      9.71 o 
  16   2 -10        4.49        4.69     11.20 o 
  17   2 -10       38.99       60.23     13.07 o 
  18   2 -10       14.86       24.45     15.93 o 
  19   2 -10       53.48       63.89     17.47 o 
  20   2 -10       21.91       41.32     14.26 o 
  21   2 -10       14.96       -0.23     14.03 o 
  22   2 -10        4.89        0.49     14.35 o 
   0   3 -10       24.03       13.77     17.08 o 
   1   3 -10        3.77      -11.11     11.11 o 
   2   3 -10       45.03       62.35     13.01 o 
   3   3 -10       10.40        6.72     11.90 o 
   4   3 -10       49.85       43.62     21.95 o 
   5   3 -10        0.51        1.63     19.95 o 
   6   3 -10       72.65       80.71     16.34 o 
   7   3 -10       10.37       -8.89     13.65 o 
   8   3 -10        6.42        8.21     13.78 o 
   9   3 -10        4.41       13.24     11.54 o 
  10   3 -10        1.37        3.73     12.12 o 
  11   3 -10       13.19       -7.46     11.85 o 
  12   3 -10       10.44       17.88     11.43 o 
  13   3 -10       18.76       22.41     11.98 o 
  14   3 -10        2.50       -2.52     11.39 o 
  15   3 -10        8.44       -7.31     11.57 o 
  16   3 -10        5.82       21.84     12.59 o 
  17   3 -10       18.30       22.07     12.61 o 
   2   0  -9       45.87       59.03      6.64 o 
   4   0  -9      521.50      524.72     21.03 o 
   6   0  -9      186.83      189.25     13.61 o 
   8   0  -9      447.82      439.57     21.49 o 
  10   0  -9      300.67      295.86     17.88 o 
  12   0  -9      520.90      528.61     25.70 o 
  14   0  -9      688.72      656.44     30.30 o 
  16   0  -9        5.25       -5.85     18.30 o 
  18   0  -9      348.24      319.49     26.16 o 
  20   0  -9      221.29      260.47     24.83 o 
  22   0  -9      177.04      152.09     26.25 o 
  24   0  -9       46.78       86.69     34.72 o 
  26   0  -9       60.03       88.34     23.16 o 
   1   1  -9       47.28       46.14      6.52 o 
   2   1  -9       25.92       24.17      6.14 o 
   3   1  -9      207.13      208.08     10.52 o 
   4   1  -9      661.21      637.28     20.57 o 
   5   1  -9      100.77      104.32     10.27 o 
   6   1  -9       78.87       81.55      7.37 o 
   7   1  -9       42.35       41.60      6.59 o 
   8   1  -9      150.51      165.35      9.78 o 
   9   1  -9      112.14      109.49      7.62 o 
  10   1  -9      357.34      352.16     13.01 o 
  11   1  -9        4.49        7.89      6.33 o 
  12   1  -9      186.78      192.75     10.72 o 
  13   1  -9       16.71       19.78      6.93 o 
  14   1  -9      302.85      327.59     14.56 o 
  15   1  -9      131.62      137.24     10.02 o 
  16   1  -9      271.45      294.80     14.14 o 
  17   1  -9      143.46      130.50     12.60 o 
  18   1  -9      165.19      179.30     13.44 o 
  19   1  -9        1.75        8.75     12.81 o 
  20   1  -9      219.94      249.81     15.98 o 
  21   1  -9        0.29        1.43     10.50 o 
  22   1  -9       43.10       56.95     13.44 o 
  23   1  -9        1.08      -12.54     14.04 o 
  24   1  -9       45.76       55.56     15.02 o 
  25   1  -9        2.94      -14.02     14.02 o 
  26   1  -9        8.07      -14.50     14.50 o 
   1   2  -9       70.76       70.11      9.00 o 
   2   2  -9       56.63       50.54      7.42 o 
   3   2  -9      244.35      233.33     11.99 o 
   4   2  -9       74.86       74.11      9.18 o 
   5   2  -9       21.68       27.60      8.04 o 
   6   2  -9      266.68      267.58     14.37 o 
   7   2  -9       63.18       63.77     10.33 o 
   8   2  -9      192.98      192.74     19.41 o 
   9   2  -9        8.92       14.36      8.09 o 
  10   2  -9      134.87      139.14     10.40 o 
  11   2  -9       14.00        5.10      7.43 o 
  12   2  -9      193.50      202.15     12.00 o 
  13   2  -9       26.30       27.50      8.19 o 
  14   2  -9       80.24       84.39      9.62 o 
  15   2  -9       16.70       10.29      9.66 o 
  16   2  -9      272.59      283.52     16.38 o 
  17   2  -9        1.41        2.67     10.57 o 
  18   2  -9        2.07        5.76     13.04 o 
  19   2  -9       20.24       29.47     18.69 o 
  20   2  -9       89.24       90.08     15.04 o 
  21   2  -9       19.05       18.54     13.59 o 
  22   2  -9       23.46       23.01     14.07 o 
  23   2  -9       10.11       -4.00     17.60 o 
  24   2  -9        9.02        7.26     15.16 o 
   1   3  -9       20.39       17.43     11.17 o 
   2   3  -9        5.60      -10.46     10.46 o 
   3   3  -9       14.46        5.97     14.37 o 
   4   3  -9        0.06       14.87     13.01 o 
   5   3  -9       60.40       38.26     14.04 o 
   6   3  -9       23.48       19.56     13.10 o 
   7   3  -9       69.51       70.49     14.92 o 
   8   3  -9       49.39       71.45     14.87 o 
   9   3  -9        9.52       19.14     11.12 o 
  10   3  -9       35.90       32.04     12.30 o 
  11   3  -9       12.81       16.02     10.31 o 
  12   3  -9       44.14       51.55     11.11 o 
  13   3  -9        5.16        5.22     10.41 o 
  14   3  -9       43.60       54.89     12.35 o 
  15   3  -9        1.62        4.41     11.14 o 
  16   3  -9       10.02       19.82     11.78 o 
  17   3  -9        0.73        3.77     11.49 o 
  18   3  -9       45.41       35.48     13.07 o 
  19   3  -9        8.89       -3.02     15.54 o 
   1   4  -9       15.16       -4.57     19.40 o 
   2   4  -9        2.05       18.22     22.01 o 
   3   4  -9        2.08       34.72     21.78 o 
   4   4  -9        4.96        8.58     21.66 o 
   5   4  -9       27.92       54.05     22.86 o 
   6   4  -9        4.23       38.07     22.27 o 
   7   4  -9        0.63       -8.18     16.00 o 
   8   4  -9       15.86       38.85     17.55 o 
   0   0  -8     2020.80     2013.21     97.22 o 
   2   0  -8     1548.72     1589.23     50.58 o 
   4   0  -8     1197.71     1160.85     41.58 o 
   6   0  -8     1205.03     1232.17     41.10 o 
   8   0  -8      532.41      516.65     20.43 o 
  10   0  -8      483.13      457.53     18.60 o 
  12   0  -8      213.88      197.89     12.31 o 
  14   0  -8       70.01       69.96     12.77 o 
  16   0  -8      468.41      457.65     24.85 o 
  18   0  -8        6.62        4.82      9.77 o 
  20   0  -8       78.52       66.82     13.03 o 
  22   0  -8       65.09       85.82     18.74 o 
  24   0  -8      108.81       97.06     25.23 o 
  26   0  -8       28.04       56.50     20.96 o 
  28   0  -8      125.69      132.10     28.19 o 
   0   1  -8     1024.36     1039.38     42.90 o 
   1   1  -8        3.91       -4.92      4.92 o 
   2   1  -8     1449.45     1431.36     40.33 o 
   3   1  -8       23.40       23.28      5.54 o 
   4   1  -8     1301.37     1272.29     34.21 o 
   5   1  -8      195.17      194.09      9.76 o 
   6   1  -8      627.12      635.49     19.54 o 
   7   1  -8       27.21       16.45      5.42 o 
   8   1  -8      394.90      388.88     14.20 o 
   9   1  -8       37.18       43.16      5.62 o 
  10   1  -8      250.32      254.46     10.72 o 
  11   1  -8        7.27        7.96      5.34 o 
  12   1  -8      216.80      217.28     11.27 o 
  13   1  -8        7.91       14.64      5.64 o 
  14   1  -8       56.17       60.67      6.84 o 
  15   1  -8       42.78       36.27      7.82 o 
  16   1  -8       35.56       32.86      7.16 o 
  17   1  -8       74.70       81.18     10.10 o 
  18   1  -8       43.73       37.80      9.45 o 
  19   1  -8      111.52      117.20     11.98 o 
  20   1  -8      156.01      159.67     14.64 o 
  21   1  -8        0.36      -12.04     12.04 o 
  22   1  -8       14.52       -4.40     15.22 o 
  23   1  -8       10.37       -3.93     13.61 o 
  24   1  -8       48.95       72.69     19.94 o 
  25   1  -8        6.88       12.21     16.22 o 
  26   1  -8       50.84       38.96     17.62 o 
  27   1  -8        7.88       -6.44     21.15 o 
  28   1  -8       18.98       13.58     21.85 o 
   0   2  -8     1357.63     1361.15     67.51 o 
   1   2  -8      155.28      156.29      9.59 o 
   2   2  -8      198.58      220.53     11.07 o 
   3   2  -8      172.43      187.53     10.11 o 
   4   2  -8      337.53      334.88     13.57 o 
   5   2  -8      185.68      176.46     11.38 o 
   6   2  -8      579.01      567.03     21.38 o 
   7   2  -8      136.82      142.91     15.89 o 
   8   2  -8      160.83      174.52     11.37 o 
   9   2  -8        2.72       -3.36      7.01 o 
  10   2  -8      196.03      199.79     11.10 o 
  11   2  -8       38.88       28.36      7.29 o 
  12   2  -8        0.49        2.97      6.84 o 
  13   2  -8       52.85       48.08      8.27 o 
  14   2  -8       47.43       46.83      8.24 o 
  15   2  -8       48.64       51.86      9.66 o 
  16   2  -8       58.79       60.87     10.08 o 
  17   2  -8       59.69       58.13     10.55 o 
  18   2  -8       29.18       23.41     10.09 o 
  19   2  -8       51.94       38.97     17.45 o 
  20   2  -8        1.24        0.74     11.02 o 
  21   2  -8       30.02       23.61     14.78 o 
  22   2  -8       40.93       48.96     16.26 o 
  23   2  -8       15.07       14.99     15.42 o 
  24   2  -8       19.64       18.26     16.96 o 
  25   2  -8        4.17      -10.92     16.68 o 
   0   3  -8       21.25       55.03     15.50 o 
   1   3  -8       34.91       32.09     10.12 o 
   2   3  -8      145.94      189.40     14.68 o 
   3   3  -8       31.06       33.66     12.42 o 
   4   3  -8      211.17      204.00     18.71 o 
   5   3  -8        8.61       17.58     12.22 o 
   6   3  -8       43.88       40.38     12.82 o 
   7   3  -8        7.39       -9.75     12.11 o 
   8   3  -8      147.85      136.91     16.34 o 
   9   3  -8       54.81       47.86     11.52 o 
  10   3  -8       17.80       11.77      9.25 o 
  11   3  -8       34.01       26.76      9.86 o 
  12   3  -8       27.82       32.50      9.99 o 
  13   3  -8       10.36        7.25      9.91 o 
  14   3  -8        1.64       -2.08     10.40 o 
  15   3  -8       26.78       22.93     11.15 o 
  16   3  -8       30.45       24.34     11.14 o 
  17   3  -8       10.57      -10.13     10.62 o 
  18   3  -8       20.80       26.81     11.74 o 
  19   3  -8       28.52       13.77     12.10 o 
  20   3  -8        9.73      -10.19     11.94 o 
  21   3  -8       13.77        0.32     12.73 o 
   0   4  -8        0.52      -26.27     26.27 o 
   1   4  -8       22.50       33.82     21.16 o 
   2   4  -8       19.18       39.43     21.96 o 
   3   4  -8        7.26       -7.52     20.08 o 
   4   4  -8       29.33        9.65     19.88 o 
   5   4  -8        0.55      -20.48     34.70 o 
   6   4  -8       10.85       -2.29     20.04 o 
   7   4  -8        0.23       11.21     15.88 o 
   8   4  -8        0.37      -13.92     13.92 o 
   9   4  -8        0.78        8.13     15.42 o 
  10   4  -8        1.14       12.01     15.55 o 
  11   4  -8       15.58       27.27     17.39 o 
  12   4  -8        8.01        3.86     15.66 o 
   2   0  -7       21.02       16.03      4.69 o 
   4   0  -7     1408.05     1562.02     52.61 o 
   6   0  -7      876.57      891.10     30.74 o 
   8   0  -7      648.71      660.77     21.37 o 
  10   0  -7     1086.37     1123.89     39.48 o 
  12   0  -7     1197.79     1195.64     40.79 o 
  14   0  -7      299.92      275.59     28.61 o 
  16   0  -7     2773.77     2774.04    101.91 o 
  18   0  -7      381.17      345.02     26.46 o 
  20   0  -7      500.02      559.32     40.12 o 
  22   0  -7      223.85      240.80     42.11 o 
  24   0  -7      122.43      150.99     21.13 o 
  26   0  -7       59.67       39.54     19.17 o 
  28   0  -7       42.95       22.71     29.47 o 
  30   0  -7       12.45       10.79     32.99 o 
   1   1  -7       62.22       62.71      5.74 o 
   2   1  -7      252.99      248.41     10.28 o 
   3   1  -7       80.90       80.87      6.15 o 
   4   1  -7       73.91       78.92      6.29 o 
   5   1  -7      476.86      471.02     15.13 o 
   6   1  -7      484.87      493.01     15.85 o 
   7   1  -7      125.58      149.01      7.79 o 
   8   1  -7     1496.01     1476.46     40.37 o 
   9   1  -7       98.46      101.42      7.56 o 
  10   1  -7      725.60      688.74     23.39 o 
  11   1  -7       17.90        9.90      4.04 o 
  12   1  -7      608.78      588.03     21.22 o 
  13   1  -7       20.93       15.36      5.57 o 
  14   1  -7     1164.34     1147.16     39.60 o 
  15   1  -7      282.13      274.92     15.51 o 
  16   1  -7      275.50      309.14     16.67 o 
  17   1  -7      165.23      137.70     16.33 o 
  18   1  -7      346.29      352.42     18.78 o 
  19   1  -7       52.03       49.26     10.57 o 
  20   1  -7      306.17      305.91     19.04 o 
  21   1  -7       32.79       21.56     12.60 o 
  22   1  -7      162.43      178.32     18.00 o 
  23   1  -7       14.35       15.93     13.15 o 
  24   1  -7      132.68      137.65     18.37 o 
  25   1  -7       11.17       19.10     15.06 o 
  26   1  -7       58.42       69.81     17.38 o 
  27   1  -7       13.69        9.98     20.46 o 
  28   1  -7       11.95      -17.13     30.44 o 
  29   1  -7        1.76      -22.77     22.77 o 
   1   2  -7      169.59      151.29      8.65 o 
   2   2  -7        5.17        7.18      4.87 o 
   3   2  -7       73.41       62.31      6.64 o 
   4   2  -7      356.16      353.64     13.35 o 
   5   2  -7      464.95      409.68     16.46 o 
   6   2  -7      184.79      188.52     11.04 o 
   7   2  -7      151.22      141.10     14.82 o 
   8   2  -7      290.32      279.81     13.73 o 
   9   2  -7       23.66       21.82      6.51 o 
  10   2  -7      475.56      448.74     16.29 o 
  11   2  -7       33.27       45.55      8.73 o 
  12   2  -7      302.67      297.51     13.48 o 
  13   2  -7        9.92       20.64      7.11 o 
  14   2  -7      328.25      343.46     18.72 o 
  15   2  -7       57.89       61.30     10.07 o 
  16   2  -7      151.46      179.33     14.28 o 
  17   2  -7       17.97       19.65      9.59 o 
  18   2  -7      333.71      340.37     19.77 o 
  19   2  -7       28.91       16.73     10.70 o 
  20   2  -7       31.64       39.32     11.73 o 
  21   2  -7       38.81       45.94     15.72 o 
  22   2  -7       76.87       88.87     14.26 o 
  23   2  -7        1.64        0.21     12.47 o 
  24   2  -7       29.72       43.68     16.73 o 
  25   2  -7        1.54       13.35     20.86 o 
  26   2  -7       19.59       44.81     22.39 o 
  27   2  -7        8.86        2.69     31.09 o 
   1   3  -7       59.81       53.99     10.35 o 
   2   3  -7        1.29        6.74     10.64 o 
   3   3  -7      242.61      230.14     18.33 o 
   4   3  -7      151.46      168.53     21.99 o 
   5   3  -7        4.22        8.09     11.06 o 
   6   3  -7       51.57       53.87     12.56 o 
   7   3  -7      126.16       99.34     23.67 o 
   8   3  -7       99.54      110.32     12.45 o 
   9   3  -7       34.57       46.47      9.90 o 
  10   3  -7       48.58       59.04     10.04 o 
  11   3  -7       15.87       19.31      9.14 o 
  12   3  -7       84.06       64.64     10.87 o 
  13   3  -7       53.84       37.35      9.76 o 
  14   3  -7       85.69       91.05     11.89 o 
  15   3  -7        0.18       21.34     10.60 o 
  16   3  -7      101.49      100.42     13.96 o 
  17   3  -7       13.89       -0.09     14.26 o 
  18   3  -7       18.49       17.89     12.69 o 
  19   3  -7       11.20        8.12     12.82 o 
  20   3  -7       84.95       49.39     14.65 o 
  21   3  -7        1.70      -12.74     12.74 o 
  22   3  -7       10.15        4.89     13.23 o 
   1   4  -7       27.36       51.62     21.77 o 
   2   4  -7       12.62      -10.84     18.84 o 
   3   4  -7       13.33        8.52     20.44 o 
   4   4  -7        0.52       14.91     27.75 o 
   5   4  -7       29.80       -2.84     19.84 o 
   6   4  -7       33.39       16.98     15.60 o 
   7   4  -7       14.22       -1.60     19.55 o 
   8   4  -7        1.45        1.03     14.91 o 
   9   4  -7       10.65      -13.74     13.74 o 
  10   4  -7        7.80       -5.63     17.48 o 
  11   4  -7       20.01       11.86     15.15 o 
  12   4  -7       33.81       35.43     15.68 o 
  13   4  -7        0.25       -0.18     14.15 o 
  14   4  -7        2.91       14.36     13.32 o 
   0   0  -6     3125.99     3147.02    148.39 o 
   2   0  -6     3985.75     3842.36    123.53 o 
   4   0  -6     4100.27     4203.80    126.09 o 
   6   0  -6     4750.46     4752.77    149.71 o 
   8   0  -6      739.34      727.40     22.52 o 
  10   0  -6      841.49      801.67     25.65 o 
  12   0  -6     1041.14     1015.32     31.46 o 
  14   0  -6      247.16      259.21     19.34 o 
  16   0  -6      520.10      507.22     33.94 o 
  18   0  -6       70.92       48.94     12.40 o 
  20   0  -6      483.65      420.15     30.17 o 
  22   0  -6      140.29      123.95     18.09 o 
  24   0  -6      131.10      120.38     28.21 o 
  26   0  -6      117.62      155.43     22.92 o 
  28   0  -6       61.75       80.75     20.70 o 
  30   0  -6       53.35       49.77     21.54 o 
   0   1  -6     2277.18     2242.58     86.08 o 
   1   1  -6       27.18       29.64      4.48 o 
   2   1  -6     2914.26     2876.64     73.97 o 
   3   1  -6      568.24      616.53     19.00 o 
   4   1  -6     3228.77     3189.10     85.17 o 
   5   1  -6      464.37      464.25     16.16 o 
   6   1  -6     1082.96     1058.26     30.35 o 
   7   1  -6      216.18      226.70      9.08 o 
   8   1  -6     1420.30     1402.90     34.42 o 
   9   1  -6      101.95      107.36      5.41 o 
  10   1  -6      982.29      938.37     23.02 o 
  11   1  -6      137.70      132.24      6.71 o 
  12   1  -6      202.22      193.91      8.42 o 
  13   1  -6       21.13       22.06      4.78 o 
  14   1  -6      150.42      146.43      7.67 o 
  15   1  -6      609.92      595.96     17.88 o 
  16   1  -6       71.88       70.78      6.71 o 
  17   1  -6      155.73      148.55      8.79 o 
  18   1  -6       81.95       72.40      7.29 o 
  19   1  -6       76.16       77.18      9.47 o 
  20   1  -6       99.74      107.77     10.36 o 
  21   1  -6       87.68       86.08     11.98 o 
  22   1  -6       98.09      110.42     20.90 o 
  23   1  -6       10.10       26.66     13.25 o 
  24   1  -6       71.55       63.50     15.17 o 
  25   1  -6        9.03        4.51     13.98 o 
  26   1  -6       87.59       86.86     21.39 o 
  27   1  -6        0.08      -17.64     17.64 o 
  28   1  -6       79.45       24.17     20.40 o 
  29   1  -6       14.61       -7.01     28.12 o 
  30   1  -6       32.79       27.32     23.05 o 
   0   2  -6      876.43      857.45     36.30 o 
   1   2  -6       70.42       90.80      6.75 o 
   2   2  -6      980.04      985.28     28.56 o 
   3   2  -6       85.45       96.71      7.44 o 
   4   2  -6     1155.26     1103.85     31.19 o 
   5   2  -6      162.95      171.65     10.17 o 
   6   2  -6      654.65      669.15     21.86 o 
   7   2  -6       24.86       29.09      6.87 o 
   8   2  -6      497.45      515.11     18.94 o 
   9   2  -6       77.02       87.35      7.52 o 
  10   2  -6      111.65      130.73      9.37 o 
  11   2  -6       41.11       35.49      7.03 o 
  12   2  -6      250.97      252.93     13.30 o 
  13   2  -6      129.65      117.52     11.52 o 
  14   2  -6       13.61       21.10      8.30 o 
  15   2  -6       66.96       61.74     10.01 o 
  16   2  -6       64.16       44.46     13.19 o 
  17   2  -6       90.03      105.81     11.61 o 
  18   2  -6       30.60       28.47     10.28 o 
  19   2  -6       78.62       62.08     11.74 o 
  20   2  -6       92.13       77.92     12.41 o 
  21   2  -6       24.66       33.77     11.50 o 
  22   2  -6       27.83       23.58     11.74 o 
  23   2  -6        5.84        7.34     12.20 o 
  24   2  -6       35.22       34.39     13.30 o 
  25   2  -6       28.90       24.57     15.76 o 
  26   2  -6       24.66       27.77     16.60 o 
  27   2  -6       14.10       18.96     17.37 o 
  28   2  -6       55.04       32.99     33.50 o 
   0   3  -6      119.36      187.86     18.44 o 
   1   3  -6      366.74      357.94     22.20 o 
   2   3  -6      438.35      472.50     24.81 o 
   3   3  -6       12.47       25.76     10.64 o 
   4   3  -6      188.39      218.28     17.16 o 
   5   3  -6      140.88      133.54     16.71 o 
   6   3  -6      148.58      184.10     16.22 o 
   7   3  -6       23.14        5.44     10.40 o 
   8   3  -6       62.00       54.92     10.02 o 
   9   3  -6       26.66       34.30      8.84 o 
  10   3  -6       54.18       58.78     10.21 o 
  11   3  -6       21.92       20.34      8.68 o 
  12   3  -6        7.05        1.04      9.48 o 
  13   3  -6      124.13      108.64     17.75 o 
  14   3  -6        1.42       -4.98      9.77 o 
  15   3  -6       28.42       15.09     11.19 o 
  16   3  -6       13.36       22.96     11.05 o 
  17   3  -6       26.33       33.69     20.93 o 
  18   3  -6        1.86       10.49     11.54 o 
  19   3  -6       34.06       28.29     12.47 o 
  20   3  -6       24.75       31.53     12.68 o 
  21   3  -6       16.16       16.90     19.32 o 
  22   3  -6        9.45       11.87     13.13 o 
  23   3  -6       20.14       18.46     13.60 o 
   0   4  -6      335.72      324.63     42.76 o 
   1   4  -6       55.09       77.66     21.80 o 
   2   4  -6       45.51       80.03     22.04 o 
   3   4  -6       19.39       16.49     18.68 o 
   4   4  -6       26.06       28.11     19.18 o 
   5   4  -6       27.21       13.19     19.39 o 
   6   4  -6       35.36       62.32     15.91 o 
   7   4  -6       26.32       14.89     16.04 o 
   8   4  -6       27.08       27.90     30.69 o 
   9   4  -6       14.26       -2.95     17.44 o 
  10   4  -6        4.60       21.21     14.22 o 
  11   4  -6        5.57       -3.21     13.54 o 
  12   4  -6        6.80        3.40     13.48 o 
  13   4  -6       11.35        1.95     14.74 o 
  14   4  -6        1.18        2.68     15.31 o 
  15   4  -6        5.48        1.65     13.70 o 
  16   4  -6        3.39        4.19     15.11 o 
   2   0  -5      796.29      864.17     29.43 o 
   4   0  -5     1349.55     1445.57     44.61 o 
   6   0  -5     1368.60     1322.64     39.30 o 
   8   0  -5     7225.55     7722.07    221.33 o 
  10   0  -5     2824.14     2743.94     89.73 o 
  12   0  -5     1893.40     1796.15     66.82 o 
  14   0  -5     2767.26     2702.63    102.30 o 
  16   0  -5     1030.01      959.45     41.38 o 
  18   0  -5     1849.24     1802.41     65.00 o 
  22   0  -5      456.06      377.67     28.72 o 
  24   0  -5      318.35      254.64     24.93 o 
  26   0  -5      139.41      153.80     30.79 o 
  28   0  -5       77.89       86.09     36.14 o 
  30   0  -5       19.53       16.90     19.53 o 
   1   1  -5      225.99      227.97      8.68 o 
   2   1  -5      356.08      364.38     12.44 o 
   3   1  -5       94.70      104.12      6.06 o 
   4   1  -5      397.79      395.15     12.97 o 
   5   1  -5     1186.53     1236.88     31.28 o 
   6   1  -5     1182.52     1209.09     30.15 o 
   7   1  -5      889.87      976.61     25.17 o 
   8   1  -5     1363.40     1381.78     32.70 o 
   9   1  -5      220.83      254.39      8.75 o 
  10   1  -5     1432.97     1433.48     36.24 o 
  11   1  -5        1.39        4.84      3.82 o 
  12   1  -5     1554.58     1488.46     37.81 o 
  13   1  -5       97.72       96.36      6.30 o 
  14   1  -5     1040.26      999.72     26.17 o 
  15   1  -5       79.79       61.07      5.92 o 
  16   1  -5     2738.26     2620.69     72.69 o 
  17   1  -5       70.30       74.07      7.95 o 
  18   1  -5      811.62      814.91     26.43 o 
  19   1  -5      138.83      139.54     14.74 o 
  20   1  -5      350.65      379.33     22.61 o 
  21   1  -5       88.73       89.45     10.34 o 
  22   1  -5      305.79      315.89     16.85 o 
  23   1  -5        6.23       -0.38      9.36 o 
  24   1  -5      167.59      170.93     13.74 o 
  25   1  -5        7.85       -4.27      9.85 o 
  26   1  -5       87.09       60.47     15.24 o 
  27   1  -5        0.00       -5.50     13.58 o 
  28   1  -5       38.70       21.81     19.81 o 
  29   1  -5        4.90      -10.15     22.75 o 
  30   1  -5        4.88       -4.83     19.65 o 
  31   1  -5        3.05        7.84     21.21 o 
   1   2  -5       66.60       51.60      5.57 o 
   2   2  -5       36.69       38.68      5.09 o 
   3   2  -5      183.19      162.56      7.96 o 
   4   2  -5      340.54      335.03     14.46 o 
   5   2  -5      272.21      256.52     10.62 o 
   6   2  -5      386.17      350.00     14.02 o 
   7   2  -5      376.72      348.18     15.33 o 
   8   2  -5      324.79      308.96     14.09 o 
   9   2  -5      138.42      110.74      8.58 o 
  10   2  -5      597.87      567.80     20.11 o 
  11   2  -5      237.03      238.51     17.32 o 
  12   2  -5      841.44      819.66     27.16 o 
  13   2  -5      112.48      111.21     11.48 o 
  14   2  -5      623.91      625.75     27.17 o 
  15   2  -5      232.61      273.05     15.93 o 
  16   2  -5      505.16      478.07     21.08 o 
  17   2  -5       57.71       55.27     10.07 o 
  18   2  -5      283.93      323.46     18.53 o 
  19   2  -5       26.93       36.71     10.53 o 
  20   2  -5      488.94      451.51     23.06 o 
  21   2  -5        0.55       -8.76     10.39 o 
  22   2  -5      104.26      104.78     14.10 o 
  23   2  -5        3.73        7.82     11.82 o 
  24   2  -5      137.72      151.91     27.38 o 
  25   2  -5        9.14        9.21     15.21 o 
  26   2  -5       14.34       11.49     15.76 o 
  27   2  -5        6.35       18.08     16.37 o 
  28   2  -5        2.90       -9.29     15.55 o 
   1   3  -5      199.70      186.62     14.95 o 
   2   3  -5      107.15       84.20     12.02 o 
   3   3  -5       34.14       36.45     10.47 o 
   4   3  -5      199.41      192.20     15.80 o 
   5   3  -5      315.13      295.86     19.38 o 
   6   3  -5      137.65      117.99     14.28 o 
   7   3  -5       61.48       62.73      9.18 o 
   8   3  -5      120.73      145.73     14.89 o 
   9   3  -5       67.65       66.29     11.57 o 
  10   3  -5      201.48      209.33     14.97 o 
  11   3  -5      110.81      109.82     12.40 o 
  12   3  -5      150.92      182.52     15.35 o 
  13   3  -5        8.85        2.20      9.27 o 
  14   3  -5      141.87      169.58     15.04 o 
  15   3  -5       58.49       35.84     11.47 o 
  16   3  -5       11.10       17.76     11.64 o 
  17   3  -5        4.50       14.59     15.47 o 
  18   3  -5       99.87      110.98     13.98 o 
  19   3  -5        4.84       20.93     11.92 o 
  20   3  -5       59.80       68.77     12.99 o 
  21   3  -5        0.21       -7.81     11.81 o 
  22   3  -5       53.10       34.15     13.26 o 
  23   3  -5        0.61       10.58     14.67 o 
  24   3  -5        4.16      -12.64     13.84 o 
   1   4  -5      113.42      157.94     53.70 o 
   2   4  -5        6.13        1.85     23.42 o 
   3   4  -5       90.35      114.47     30.93 o 
   4   4  -5       60.36       85.38     21.06 o 
   5   4  -5       44.83       20.51     14.47 o 
   6   4  -5        1.18       -3.07     18.98 o 
   7   4  -5       32.35       13.29     13.60 o 
   8   4  -5       44.89       53.61     15.29 o 
   9   4  -5       15.24       16.37     14.08 o 
  10   4  -5       27.37       18.45     14.08 o 
  11   4  -5        0.50       -3.04     13.71 o 
  12   4  -5        7.56       15.21     14.06 o 
  13   4  -5       13.89       19.86     13.55 o 
  14   4  -5       27.90       21.51     15.90 o 
  15   4  -5        3.17       -6.32     13.93 o 
  16   4  -5       16.68        8.38     14.92 o 
  17   4  -5       12.40        8.48     15.57 o 
  18   4  -5        9.69       13.40     20.16 o 
   0   0  -4     5224.89     5329.96    243.66 o 
   2   0  -4    10709.49    11029.83    381.95 o 
   4   0  -4    15077.47    15480.34    497.43 o 
   6   0  -4     2020.21     1988.58     55.43 o 
   8   0  -4     8141.88     8422.29    268.96 o 
  10   0  -4      994.45      950.02     33.49 o 
  12   0  -4     1371.37     1365.08     49.74 o 
  14   0  -4      102.34      105.92      9.74 o 
  16   0  -4      923.32      877.88     35.90 o 
  18   0  -4       71.24       66.23      9.99 o 
  20   0  -4      752.73      582.20     45.13 o 
  22   0  -4       72.70       49.28     11.25 o 
  24   0  -4       34.32       33.24     15.75 o 
  26   0  -4      170.88      132.24     21.22 o 
  28   0  -4      103.47      126.93     21.60 o 
  30   0  -4      108.35       77.03     20.94 o 
  32   0  -4       87.36       73.01     22.35 o 
   0   1  -4     1731.82     1661.62     74.67 o 
   1   1  -4       87.27      104.56      5.66 o 
   2   1  -4     5136.39     5166.19    130.21 o 
   3   1  -4      134.38      136.85      6.32 o 
   4   1  -4     6952.13     6992.09    159.26 o 
   5   1  -4      266.04      298.86     10.07 o 
   6   1  -4     5866.14     5895.64    152.53 o 
   7   1  -4       28.92       39.19      3.53 o 
   8   1  -4     1463.20     1465.06     32.94 o 
   9   1  -4      448.06      457.12     12.18 o 
  10   1  -4     1164.00     1123.14     26.31 o 
  11   1  -4       20.18       23.76      3.82 o 
  12   1  -4     1185.85     1163.47     31.13 o 
  13   1  -4      226.49      221.14      8.81 o 
  14   1  -4      202.66      210.60      8.56 o 
  15   1  -4       95.45       96.83      9.11 o 
  16   1  -4      181.68      177.85      9.17 o 
  17   1  -4      152.92      156.90      9.24 o 
  18   1  -4       50.55       73.44      7.43 o 
  19   1  -4      350.64      350.10     20.46 o 
  20   1  -4       54.87       53.48      8.77 o 
  21   1  -4       35.97       18.68      8.38 o 
  22   1  -4      221.60      224.84     13.99 o 
  23   1  -4        1.65        5.96      8.89 o 
  24   1  -4      135.49      150.47     12.93 o 
  25   1  -4       39.06       20.44     11.62 o 
  26   1  -4      105.58      117.41     14.40 o 
  27   1  -4       25.00       10.87     12.26 o 
  28   1  -4      128.38      128.95     15.23 o 
  29   1  -4        4.54      -10.80     14.39 o 
  30   1  -4       67.54       53.70     16.92 o 
  31   1  -4       13.81       -9.22     19.62 o 
   0   2  -4     3463.48     3334.29    134.67 o 
   1   2  -4     1347.42     1382.05     37.07 o 
   2   2  -4     3687.46     3657.10     98.05 o 
   3   2  -4       92.99      109.61     11.74 o 
   4   2  -4     1175.35     1156.41     35.72 o 
   5   2  -4      214.68      227.33     10.32 o 
   6   2  -4      883.39      851.75     30.14 o 
   7   2  -4       86.25       92.88      7.22 o 
   8   2  -4      630.26      632.17     21.75 o 
   9   2  -4      225.77      222.58     10.93 o 
  10   2  -4      503.62      484.90     16.11 o 
  11   2  -4       29.96       26.95      5.28 o 
  12   2  -4      138.43      163.27      8.96 o 
  13   2  -4      297.61      269.76     13.48 o 
  14   2  -4      169.02      172.56     12.35 o 
  15   2  -4      606.77      532.58     28.20 o 
  16   2  -4       77.29       89.25     10.55 o 
  17   2  -4        0.79       -8.21      8.44 o 
  18   2  -4       13.94       27.33      9.47 o 
  19   2  -4       22.62       17.60     13.49 o 
  20   2  -4      121.67      114.70     12.91 o 
  21   2  -4       72.87       79.14     15.38 o 
  22   2  -4       57.05       53.42     12.06 o 
  23   2  -4       55.06       57.24     12.65 o 
  24   2  -4      100.39      102.77     17.03 o 
  25   2  -4       23.01       35.43     15.67 o 
  26   2  -4       93.83       81.06     17.90 o 
  27   2  -4       10.44        1.37     15.37 o 
  28   2  -4       39.23       57.98     18.12 o 
  29   2  -4       16.54       -0.94     15.74 o 
   0   3  -4     2573.56     2447.51    161.88 o 
   1   3  -4      347.37      373.75     21.91 o 
   2   3  -4      150.81      167.53     14.37 o 
   3   3  -4       88.99       86.89     11.13 o 
   4   3  -4      270.39      309.21     19.20 o 
   5   3  -4       15.61        3.68      8.99 o 
   6   3  -4      265.32      286.91     19.10 o 
   7   3  -4      100.33       80.39     12.59 o 
   8   3  -4      107.50      112.35     13.38 o 
   9   3  -4       24.30       18.36      8.80 o 
  10   3  -4      109.04      113.77     13.13 o 
  11   3  -4       75.62       74.25     10.58 o 
  12   3  -4        5.12        6.35      9.12 o 
  13   3  -4       57.65       62.28     11.02 o 
  14   3  -4        1.05        4.32      9.59 o 
  15   3  -4       65.30       78.65     11.36 o 
  16   3  -4       41.38       26.96     12.28 o 
  17   3  -4       96.08       91.26     12.86 o 
  18   3  -4        0.40      -10.28     10.28 o 
  19   3  -4       53.61       44.87     11.92 o 
  20   3  -4        9.81       18.35     12.66 o 
  21   3  -4       40.13       36.99     13.03 o 
  22   3  -4       37.88       47.67     13.82 o 
  23   3  -4        9.73        2.22     13.21 o 
  24   3  -4       22.59       25.57     14.56 o 
  25   3  -4       19.92       26.35     14.86 o 
   0   4  -4      149.66      163.68     33.50 o 
   1   4  -4        6.19       35.54     18.08 o 
   2   4  -4       70.25       88.68     19.69 o 
   3   4  -4        3.25       24.10     17.69 o 
   4   4  -4       85.99       89.83     16.88 o 
   5   4  -4       55.31       65.85     17.66 o 
   6   4  -4       13.36       -5.92     12.91 o 
   7   4  -4        8.39        5.05     12.19 o 
   8   4  -4       17.04       33.16     13.58 o 
   9   4  -4       22.95        1.05     13.55 o 
  10   4  -4       19.03       32.68     14.12 o 
  11   4  -4       18.54       21.55     14.98 o 
  12   4  -4       11.27       31.06     14.04 o 
  13   4  -4       15.18        1.45     13.53 o 
  14   4  -4        1.57       21.90     16.84 o 
  15   4  -4       12.60       18.28     14.68 o 
  16   4  -4        0.54        0.20     14.31 o 
  17   4  -4        8.18        6.91     14.25 o 
  18   4  -4        2.21        6.24     15.36 o 
  19   4  -4       13.84        9.66     20.62 o 
   2   0  -3     1089.27     1101.58     35.97 o 
   4   0  -3     1849.93     1959.18     55.25 o 
   6   0  -3     2021.02     2100.34     70.43 o 
   8   0  -3     2032.93     1950.55     62.61 o 
  10   0  -3     3092.47     3008.09    116.32 o 
  12   0  -3     3897.56     3816.12    132.69 o 
  14   0  -3     4992.27     4740.01    207.47 o 
  16   0  -3     2972.97     2700.57    223.01 o 
  18   0  -3     1596.16     1437.77     59.87 o 
  20   0  -3     2402.81     2234.44     90.21 o 
  22   0  -3      420.37      456.58     25.28 o 
  24   0  -3      535.09      550.80     28.27 o 
  26   0  -3       98.01      103.79     14.97 o 
  28   0  -3       47.75       65.47     18.66 o 
  30   0  -3        5.88       -1.53     18.10 o 
  32   0  -3       12.88       25.46     30.79 o 
   1   1  -3      109.37      126.71     13.90 o 
   2   1  -3       38.08       39.77      3.22 o 
   3   1  -3      824.96      877.58     27.22 o 
   4   1  -3     1615.20     1629.18     36.84 o 
   5   1  -3       57.59       66.08      3.59 o 
   6   1  -3     2339.78     2292.15     53.64 o 
   7   1  -3      308.15      336.54      9.29 o 
   8   1  -3     2601.16     2696.74     62.27 o 
   9   1  -3      657.27      685.05     16.75 o 
  10   1  -3     3393.96     3285.39     77.95 o 
  11   1  -3      877.00      928.44     23.91 o 
  12   1  -3     4632.23     4569.27    110.46 o 
  13   1  -3       67.84       64.26      5.03 o 
  14   1  -3     1656.82     1595.10     40.88 o 
  15   1  -3       67.18       80.50      5.95 o 
  16   1  -3     1453.70     1410.40     36.40 o 
  17   1  -3        6.36       13.22      5.06 o 
  18   1  -3     1714.87     1706.84     47.57 o 
  19   1  -3      285.30      277.80     12.89 o 
  20   1  -3      465.49      461.51     24.04 o 
  21   1  -3      133.98      135.20     11.16 o 
  22   1  -3      581.67      575.41     28.41 o 
  23   1  -3        1.16        0.13      9.19 o 
  24   1  -3      317.75      314.92     24.31 o 
  25   1  -3       33.21       28.48     11.15 o 
  26   1  -3      111.79      112.21     13.73 o 
  27   1  -3        6.03        0.22     11.21 o 
  28   1  -3       39.10       37.28     12.88 o 
  29   1  -3        1.72       -3.93     13.49 o 
  30   1  -3       20.12       23.30     13.21 o 
  31   1  -3        1.65        2.23     13.17 o 
  32   1  -3        5.23       24.83     17.11 o 
   1   2  -3      830.19      807.83     21.69 o 
   2   2  -3      652.80      693.10     19.93 o 
   3   2  -3      955.30      944.68     25.82 o 
   4   2  -3      274.67      263.62      9.91 o 
   5   2  -3      840.46      849.11     32.45 o 
   6   2  -3      507.16      465.16     16.60 o 
   7   2  -3      469.54      499.01     16.57 o 
   8   2  -3     2800.35     2741.48     70.77 o 
   9   2  -3      185.40      182.75      9.48 o 
  10   2  -3      958.14      920.90     26.59 o 
  11   2  -3      136.29      140.69      9.22 o 
  12   2  -3      333.23      325.20     16.74 o 
  13   2  -3      118.58      130.11     12.64 o 
  14   2  -3     1307.28     1285.85     38.83 o 
  15   2  -3       38.97       36.30      8.00 o 
  16   2  -3      932.91      919.51     31.36 o 
  17   2  -3      125.49      114.59      9.82 o 
  18   2  -3      499.95      506.99     20.26 o 
  19   2  -3       16.86       25.31      8.33 o 
  20   2  -3      256.21      274.26     15.31 o 
  21   2  -3        3.60       21.95      9.04 o 
  22   2  -3      238.00      248.50     15.01 o 
  23   2  -3       28.18       36.43     11.48 o 
  24   2  -3       33.89       34.26     11.90 o 
  25   2  -3       12.89       21.46     12.48 o 
  26   2  -3       58.06       46.62     16.44 o 
  27   2  -3        1.07      -13.39     27.55 o 
  28   2  -3       34.25       61.18     18.67 o 
  29   2  -3        5.62        4.97     16.30 o 
  30   2  -3        4.67       35.26     31.69 o 
   1   3  -3      370.47      323.12     41.03 o 
   2   3  -3       11.56        7.12      8.27 o 
   3   3  -3      174.46      153.01     13.17 o 
   4   3  -3      107.15      138.98     17.00 o 
   5   3  -3      250.37      260.99     21.72 o 
   6   3  -3      328.84      338.20     17.36 o 
   7   3  -3      225.71      182.43     13.52 o 
   8   3  -3       49.52       51.56     17.27 o 
   9   3  -3       46.72       47.49     11.56 o 
  10   3  -3      309.69      318.47     17.95 o 
  11   3  -3       34.56       58.38      9.67 o 
  12   3  -3      294.34      274.27     16.37 o 
  13   3  -3       57.82       59.46     10.40 o 
  14   3  -3       74.69       82.48     16.47 o 
  15   3  -3      135.29      142.74     13.43 o 
  16   3  -3      431.36      433.14     21.51 o 
  17   3  -3       18.41       34.11     10.70 o 
  18   3  -3       92.45      122.61     18.08 o 
  19   3  -3        8.71       50.71     12.19 o 
  20   3  -3      142.87      158.13     15.42 o 
  21   3  -3        7.33       23.22     22.59 o 
  22   3  -3       53.15       63.15     13.90 o 
  23   3  -3       14.25       19.46     12.89 o 
  24   3  -3       23.39       30.37     14.33 o 
  25   3  -3        1.85       15.50     14.30 o 
  26   3  -3        6.90        2.45     22.14 o 
   1   4  -3       51.36       66.78     18.90 o 
   2   4  -3        2.61        0.02     16.91 o 
   3   4  -3       30.95       19.47     13.07 o 
   4   4  -3       17.18       12.23     12.64 o 
   5   4  -3       78.99      108.28     15.38 o 
   6   4  -3       28.01       44.69     13.42 o 
   7   4  -3       42.76       41.65     13.83 o 
   8   4  -3       12.25       36.96     13.60 o 
   9   4  -3       22.95       30.45     13.56 o 
  10   4  -3       24.85       47.31     14.18 o 
  11   4  -3       30.18       41.74     27.13 o 
  12   4  -3       66.39       79.28     18.57 o 
  13   4  -3        8.37       16.35     13.92 o 
  14   4  -3       39.20       44.95     15.08 o 
  15   4  -3       31.57       34.07     18.38 o 
  16   4  -3       13.14       11.95     14.57 o 
  17   4  -3        2.81       19.55     14.80 o 
  18   4  -3       15.12       31.53     15.15 o 
  19   4  -3        3.78       22.93     15.48 o 
   1   5  -3       14.40       18.94     14.38 o 
   2   5  -3        1.72       14.61     21.76 o 
   3   5  -3        8.50        2.29     21.94 o 
   2   0  -2    17094.13    17555.28    541.72 o 
   4   0  -2    18305.10    18561.48    591.43 o 
   6   0  -2     9438.78     9626.27    310.99 o 
   8   0  -2     4519.86     4415.02    262.65 o 
  10   0  -2     4613.58     4586.88    198.76 o 
  12   0  -2     1351.51     1311.97     53.93 o 
  14   0  -2      595.29      579.53     40.19 o 
  16   0  -2      218.99      219.69     14.49 o 
  18   0  -2        9.02       -4.57      7.69 o 
  20   0  -2      231.92      239.81     17.49 o 
  22   0  -2      196.36      241.58     25.74 o 
  24   0  -2      481.71      474.36     25.39 o 
  26   0  -2      297.93      292.73     21.34 o 
  28   0  -2      196.17      231.58     20.00 o 
  30   0  -2      170.78      181.58     27.22 o 
  32   0  -2       51.10       34.09     20.49 o 
   0   1  -2    42717.01    44708.08   1532.23 o 
   1   1  -2    13194.01    13546.29    379.93 o 
   2   1  -2    10314.91    10191.43    300.52 o 
   3   1  -2      156.11      161.84      5.81 o 
   4   1  -2     4211.29     4261.32    119.66 o 
   5   1  -2      162.20      151.75      5.89 o 
   6   1  -2     6342.97     6341.27    146.75 o 
   7   1  -2      337.67      360.86     11.10 o 
   8   1  -2     4442.75     4455.33    120.68 o 
   9   1  -2       85.09       85.19      4.63 o 
  10   1  -2     1119.77     1086.36     26.62 o 
  11   1  -2      371.28      387.37     11.21 o 
  12   1  -2      691.40      634.07     18.58 o 
  13   1  -2      598.44      639.07     18.49 o 
  14   1  -2      172.10      181.61      7.92 o 
  15   1  -2       62.23       71.28      5.87 o 
  16   1  -2      322.53      312.79     11.70 o 
  17   1  -2      174.26      187.81      9.80 o 
  18   1  -2       25.05       27.23      6.23 o 
  19   1  -2      108.57      111.61      8.75 o 
  20   1  -2      310.00      299.69     18.18 o 
  21   1  -2      176.47      175.66     11.90 o 
  22   1  -2      164.24      141.24     11.50 o 
  23   1  -2       86.40       99.16     10.97 o 
  24   1  -2      114.36      125.11     26.79 o 
  25   1  -2        8.39        0.78     10.52 o 
  26   1  -2      138.97      127.47     14.33 o 
  27   1  -2       12.32       25.78     11.67 o 
  28   1  -2      148.52      128.45     15.36 o 
  29   1  -2        1.73       -3.69     12.24 o 
  30   1  -2       91.60      116.54     16.01 o 
  31   1  -2        2.44       -1.18     13.28 o 
  32   1  -2       64.63       62.60     15.49 o 
   0   2  -2     8047.37     7905.17    302.88 o 
   1   2  -2     2161.00     2129.56     61.90 o 
   2   2  -2     2227.30     2205.34     55.44 o 
   3   2  -2      784.47      759.44     21.22 o 
   4   2  -2     3418.35     3231.73     90.82 o 
   5   2  -2      274.66      284.55     13.18 o 
   6   2  -2     1521.67     1445.89     40.62 o 
   7   2  -2       37.26       49.95      4.84 o 
   8   2  -2     1894.06     1898.88     48.44 o 
   9   2  -2      387.66      409.48     13.92 o 
  10   2  -2      676.54      654.87     22.09 o 
  11   2  -2      320.69      319.88     13.36 o 
  12   2  -2       70.25       65.26      7.11 o 
  13   2  -2       44.80       45.36      6.67 o 
  14   2  -2       36.97       46.38      6.97 o 
  15   2  -2       77.79       80.68      8.17 o 
  16   2  -2       45.71       38.41      6.50 o 
  17   2  -2      327.13      334.93     14.93 o 
  18   2  -2       33.00       41.76      8.21 o 
  19   2  -2      316.86      330.42     16.19 o 
  20   2  -2       65.43       67.23     15.47 o 
  21   2  -2       12.44       23.20      8.54 o 
  22   2  -2      122.53      121.51     13.55 o 
  23   2  -2       33.71       32.71     11.61 o 
  24   2  -2       89.73      109.84     13.72 o 
  25   2  -2       49.56       33.61     12.69 o 
  26   2  -2       78.21       84.27     14.25 o 
  27   2  -2       24.50       17.29     17.07 o 
  28   2  -2       49.17       51.30     14.34 o 
  29   2  -2       12.17        7.75     18.25 o 
  30   2  -2       35.30        6.38     14.64 o 
   0   3  -2      233.30      282.80     35.63 o 
   1   3  -2       40.50       30.57     11.72 o 
   2   3  -2      577.17      593.44     35.80 o 
   3   3  -2       12.20       -1.52      5.21 o 
   4   3  -2      535.55      570.69     41.72 o 
   5   3  -2       90.91       95.95     11.30 o 
   6   3  -2      453.22      463.51     18.02 o 
   7   3  -2       60.69       58.50      9.30 o 
   8   3  -2      117.24      114.77     10.68 o 
   9   3  -2      100.13       98.54      9.46 o 
  10   3  -2      251.59      263.40     17.65 o 
  11   3  -2      174.77      170.40     12.86 o 
  12   3  -2      122.40      125.09     14.48 o 
  13   3  -2       70.73       70.61     10.20 o 
  14   3  -2       68.23       91.11     11.16 o 
  15   3  -2      229.93      228.02     16.03 o 
  16   3  -2       75.16       82.85     11.41 o 
  17   3  -2       32.58       43.84     10.92 o 
  18   3  -2       20.50        5.64     10.16 o 
  19   3  -2       11.63       26.14     11.61 o 
  20   3  -2        7.53        5.02     14.29 o 
  21   3  -2      118.66      120.52     15.15 o 
  22   3  -2       35.66       50.40     14.21 o 
  23   3  -2       41.02       28.48     13.75 o 
  24   3  -2       52.16       57.80     14.89 o 
  25   3  -2        8.74       18.89     18.44 o 
  26   3  -2       36.97       41.54     18.63 o 
   0   4  -2       64.77       52.54     25.44 o 
   1   4  -2        7.26       33.94     17.15 o 
   2   4  -2      101.66      120.31     15.74 o 
   3   4  -2       32.41       59.37     13.93 o 
   4   4  -2       24.13       32.64     12.85 o 
   5   4  -2        2.76       -8.82     11.77 o 
   6   4  -2       48.63       44.09     13.38 o 
   7   4  -2       18.26        5.18     12.05 o 
   8   4  -2       31.07       18.04     16.64 o 
   9   4  -2       28.00       28.08     12.95 o 
  10   4  -2        4.07       14.39     12.54 o 
  11   4  -2       20.99       21.87     13.19 o 
  12   4  -2        6.22       -2.16     12.87 o 
  13   4  -2       32.89       25.49     13.69 o 
  14   4  -2       18.85       32.12     14.16 o 
  15   4  -2       44.81       35.94     14.54 o 
  16   4  -2       23.03       23.76     14.43 o 
  17   4  -2       45.32       47.64     15.47 o 
  18   4  -2        1.26       14.33     14.87 o 
  19   4  -2       18.77       16.35     15.68 o 
  20   4  -2       30.33       34.01     14.71 o 
   0   5  -2        0.22       -6.16     24.23 o 
   1   5  -2        1.53      -16.41     16.41 o 
   2   5  -2        3.73       -1.98     17.58 o 
   3   5  -2        2.47      -13.39     24.28 o 
   4   5  -2       27.73       44.68     20.89 o 
   5   5  -2        5.07       19.32     33.45 o 
   2   0  -1     1732.47     1725.59     54.83 o 
   4   0  -1     5265.26     5590.31    191.33 o 
   6   0  -1    10818.33    11116.62    480.41 o 
   8   0  -1     3601.47     3434.01    114.83 o 
  10   0  -1     8775.30     8580.91    393.95 o 
  12   0  -1     6746.34     6704.19    271.41 o 
  14   0  -1     3310.32     3331.04    115.49 o 
  16   0  -1     2953.00     3051.49    116.07 o 
  18   0  -1     1968.47     1999.60     78.88 o 
  20   0  -1     2165.47     2130.32     84.90 o 
  22   0  -1     1017.94     1066.02     44.51 o 
  24   0  -1      342.38      383.32     24.32 o 
  26   0  -1      227.77      217.60     18.64 o 
  28   0  -1       82.82       87.79     15.02 o 
  30   0  -1       35.09       20.63     14.41 o 
  32   0  -1        1.26        7.91     14.69 o 
   1   1  -1     1578.06     1584.28     43.64 o 
   2   1  -1      736.27      723.79     26.09 o 
   3   1  -1     1846.36     1926.38     53.27 o 
   4   1  -1     3869.47     3994.56    105.41 o 
   5   1  -1      157.22      151.62      5.79 o 
   6   1  -1     1239.07     1181.08     30.28 o 
   7   1  -1      781.89      794.29     22.74 o 
   8   1  -1     5054.19     4844.80    132.45 o 
   9   1  -1       39.76       44.29      3.90 o 
  10   1  -1     2722.46     2678.37     70.15 o 
  11   1  -1      962.02     1009.01     29.83 o 
  12   1  -1     3295.18     3236.49     78.95 o 
  13   1  -1      276.19      307.00     10.98 o 
  14   1  -1     4045.93     3910.14    102.84 o 
  15   1  -1       20.70       30.87      5.13 o 
  16   1  -1     1836.75     1781.65     48.46 o 
  17   1  -1       80.83       92.37      7.58 o 
  18   1  -1     1569.19     1496.10     41.32 o 
  19   1  -1       28.15       35.56      9.50 o 
  20   1  -1     1782.51     1667.34     47.12 o 
  21   1  -1       44.47       48.05      8.78 o 
  22   1  -1      607.74      587.66     22.54 o 
  23   1  -1       86.04       78.91      9.20 o 
  24   1  -1      221.68      222.48     14.51 o 
  25   1  -1       43.43       61.25     10.52 o 
  26   1  -1      133.55      169.30     13.74 o 
  27   1  -1        3.21       12.80     11.29 o 
  28   1  -1       51.67       56.56     13.47 o 
  29   1  -1        2.89      -11.61     11.61 o 
  30   1  -1       10.94       28.13     13.42 o 
  31   1  -1        8.65      -12.91     12.91 o 
  32   1  -1        2.39       -0.70     13.71 o 
   1   2  -1      883.94      880.30     27.27 o 
   2   2  -1       30.38       32.16      3.22 o 
   3   2  -1      605.23      619.89     20.01 o 
   4   2  -1      588.28      587.33     18.18 o 
   5   2  -1      504.85      506.18     18.58 o 
   6   2  -1      860.56      856.24     27.50 o 
   7   2  -1       70.71       67.37      6.94 o 
   8   2  -1      710.26      668.77     23.76 o 
   9   2  -1      605.37      603.02     21.32 o 
  10   2  -1     1259.60     1219.81     38.84 o 
  11   2  -1      228.69      250.07     11.33 o 
  12   2  -1     2441.41     2410.92     71.17 o 
  13   2  -1      102.42      126.30      8.85 o 
  14   2  -1     1105.27     1118.18     33.85 o 
  15   2  -1      101.94      109.28      8.80 o 
  16   2  -1      910.64      909.13     30.17 o 
  17   2  -1       28.50       33.53      7.77 o 
  18   2  -1      731.31      747.48     24.18 o 
  19   2  -1      163.45      168.84     10.61 o 
  20   2  -1      440.26      440.86     18.90 o 
  21   2  -1       83.21       79.16     11.93 o 
  22   2  -1      231.43      260.54     18.11 o 
  23   2  -1       23.76       34.16     16.81 o 
  24   2  -1      163.04      153.43     15.23 o 
  25   2  -1        5.64       -3.53     11.78 o 
  26   2  -1       47.77       38.63     13.09 o 
  27   2  -1        7.46        2.37     12.88 o 
  28   2  -1       12.30       48.98     14.53 o 
  29   2  -1        6.05       18.55     14.16 o 
  30   2  -1        3.15        9.53     14.73 o 
   1   3  -1      230.12      235.51     16.14 o 
   2   3  -1       79.08       78.20     10.84 o 
   3   3  -1      511.08      509.61     25.45 o 
   4   3  -1       48.90       43.56      8.21 o 
   5   3  -1      157.60      173.32     10.76 o 
   6   3  -1      194.75      200.52     11.24 o 
   7   3  -1      208.38      222.76     12.29 o 
   8   3  -1      361.57      351.72     19.71 o 
   9   3  -1      300.94      306.02     15.51 o 
  10   3  -1      384.42      417.99     20.27 o 
  11   3  -1      161.22      169.65     12.55 o 
  12   3  -1      267.72      286.93     16.68 o 
  13   3  -1       40.21       53.41      8.67 o 
  14   3  -1      486.09      486.38     22.35 o 
  15   3  -1       25.29       38.59     10.79 o 
  16   3  -1      183.98      196.49     14.99 o 
  17   3  -1       36.07       32.95     10.49 o 
  18   3  -1      144.86      165.49     14.92 o 
  19   3  -1       18.45       25.41     11.45 o 
  20   3  -1       78.92       70.50     22.56 o 
  21   3  -1       18.05       11.36     12.23 o 
  22   3  -1       30.26       39.44     11.48 o 
  23   3  -1        0.26       -8.58     12.52 o 
  24   3  -1       39.91       45.28     23.07 o 
  25   3  -1        4.32       34.01     17.72 o 
  26   3  -1        8.18       13.02     16.97 o 
   1   4  -1       54.32       79.37     13.75 o 
   2   4  -1        9.28        6.50     11.66 o 
   3   4  -1      119.10       98.31     14.36 o 
   4   4  -1       27.48       35.97     10.57 o 
   5   4  -1       57.75       54.72     24.83 o 
   6   4  -1       25.25       31.97     12.61 o 
   7   4  -1       83.06      120.90     15.62 o 
   8   4  -1      113.39      113.57     15.15 o 
   9   4  -1       35.87       40.87     15.88 o 
  10   4  -1       41.16       52.62     13.55 o 
  11   4  -1       37.45       32.39     13.22 o 
  12   4  -1       30.50       42.34     12.89 o 
  13   4  -1       12.01       20.65     15.35 o 
  14   4  -1       30.49       39.89     14.05 o 
  15   4  -1       70.90       40.88     14.77 o 
  16   4  -1       64.01       55.06     15.30 o 
  17   4  -1        9.23       41.82     16.44 o 
  18   4  -1       21.29       12.13     14.15 o 
  19   4  -1        2.55       -7.51     16.07 o 
  20   4  -1        2.65        4.41     16.80 o 
   1   5  -1        5.32      -10.23     17.25 o 
   2   5  -1        4.19      -17.18     17.18 o 
   3   5  -1       10.05       30.48     18.49 o 
   4   5  -1        0.17      -12.61     32.13 o 
   5   5  -1       13.08       44.52     26.82 o 
   6   5  -1        5.11        3.06     24.79 o 
   2   0   0     1288.52     1051.81     38.98 o 
   4   0   0     2080.61     1935.68     71.67 o 
   6   0   0    11076.28    10490.91    381.56 o 
   8   0   0     3808.83     3765.55    138.83 o 
  10   0   0     4471.43     4526.77    166.72 o 
  12   0   0      113.12      156.47     10.73 o 
  14   0   0      790.29      887.33     36.73 o 
  16   0   0      277.26      344.25     19.18 o 
  18   0   0        4.80       -4.76      9.18 o 
  20   0   0       46.18       49.47     16.23 o 
  22   0   0      481.33      488.12     26.21 o 
  24   0   0      222.15      236.32     18.55 o 
  26   0   0      196.38      232.84     19.25 o 
  28   0   0      172.19      198.43     19.29 o 
  30   0   0       84.55      113.49     17.10 o 
  32   0   0      105.52      119.53     18.75 o 
   0   1   0     1728.39     1579.20     58.60 o 
   1   1   0    16289.67    16706.06    429.12 o 
   2   1   0    16589.04    17391.56    636.45 o 
   3   1   0     3718.32     3867.11    110.42 o 
   4   1   0     8878.58     8708.76    246.88 o 
   5   1   0        9.44       10.81      2.14 o 
   6   1   0     4350.49     4212.76    109.24 o 
   7   1   0        3.37       11.14      2.62 o 
   8   1   0     5845.16     5662.57    146.44 o 
   9   1   0      411.08      441.49     13.57 o 
  10   1   0     3326.12     3212.93     84.24 o 
  11   1   0      536.03      577.37     17.30 o 
  12   1   0      282.03      239.51      9.44 o 
  13   1   0        3.31        3.28      5.92 o 
  14   1   0      148.20      163.67      8.35 o 
  15   1   0       53.86       56.82      5.87 o 
  16   1   0       90.65       78.28      6.81 o 
  17   1   0      201.58      211.18     10.45 o 
  18   1   0       36.74       34.38      6.40 o 
  19   1   0       32.12       18.18      7.81 o 
  20   1   0       38.70       30.47      7.29 o 
  21   1   0      122.87      118.08      9.62 o 
  22   1   0      121.02      121.82     10.00 o 
  23   1   0       35.71       36.49      9.02 o 
  24   1   0      486.68      474.36     21.06 o 
  25   1   0        6.05        0.89      9.10 o 
  26   1   0      268.31      279.16     16.39 o 
  27   1   0        3.83        5.01     15.09 o 
  28   1   0      112.86      128.92     15.17 o 
  29   1   0        6.22       19.61     11.46 o 
  30   1   0      117.68      149.59     16.72 o 
  31   1   0       12.92       21.76     13.38 o 
  32   1   0       56.91       57.44     19.35 o 
   0   2   0     1089.36     1058.77     41.25 o 
   1   2   0      124.53      128.39      6.24 o 
   2   2   0     4366.59     4163.82    119.66 o 
   3   2   0        0.96        5.77      6.23 o 
   4   2   0     1291.67     1266.91     38.31 o 
   5   2   0       16.49       22.47      4.29 o 
   6   2   0     3953.32     3842.84    110.61 o 
   7   2   0      278.29      332.39     14.75 o 
   8   2   0     1079.37     1005.13     31.25 o 
   9   2   0       26.65       20.87      5.13 o 
  10   2   0      512.52      491.17     17.72 o 
  11   2   0      725.81      761.24     25.21 o 
  12   2   0      916.72      891.49     29.00 o 
  13   2   0       20.88       28.43      6.11 o 
  14   2   0       44.05       61.61      9.19 o 
  15   2   0      288.25      304.74     13.94 o 
  16   2   0       39.80       43.48      7.76 o 
  17   2   0      134.48      145.98     10.71 o 
  18   2   0       53.17       47.48      8.48 o 
  19   2   0       55.92       52.41     10.56 o 
  20   2   0      213.05      223.76     14.00 o 
  21   2   0      363.08      364.81     18.36 o 
  22   2   0       78.67       74.41     11.09 o 
  23   2   0      147.16      142.92     18.90 o 
  24   2   0       64.50       83.12     13.68 o 
  25   2   0        7.27        4.77     13.82 o 
  26   2   0       62.75       45.18     13.38 o 
  27   2   0        4.09        8.80     12.95 o 
  28   2   0      119.04      140.23     16.92 o 
  29   2   0        3.81       -7.90     13.14 o 
  30   2   0       53.93       55.69     16.10 o 
   0   3   0      557.05      472.36     42.60 o 
   1   3   0        1.27       -2.37      8.16 o 
   2   3   0      475.71      503.29     29.18 o 
   3   3   0      259.04      285.64     15.38 o 
   4   3   0     1228.14     1170.07     36.85 o 
   5   3   0        3.68       18.01      6.57 o 
   6   3   0      240.31      247.45     12.63 o 
   7   3   0       10.33       24.44      6.89 o 
   8   3   0      653.45      613.84     30.88 o 
   9   3   0      170.32      166.38     10.76 o 
  10   3   0       38.20       48.05      8.47 o 
  11   3   0       66.50       66.50      9.77 o 
  12   3   0       18.43       18.76      7.64 o 
  13   3   0      152.73      181.12     13.04 o 
  14   3   0        0.13        2.59      8.84 o 
  15   3   0        3.31       -2.30      7.76 o 
  16   3   0       14.38       16.75      8.72 o 
  17   3   0      281.24      283.39     17.95 o 
  18   3   0        5.10        2.03     11.74 o 
  19   3   0      261.12      287.63     20.92 o 
  20   3   0       93.72      113.35     17.43 o 
  21   3   0        1.56       -3.00     14.31 o 
  22   3   0        3.77       11.84     14.47 o 
  23   3   0       34.29       48.41     13.85 o 
  24   3   0        0.87       -8.96     13.14 o 
  25   3   0       27.93       23.84     14.68 o 
  26   3   0       20.44       13.51     14.36 o 
  27   3   0       16.42       13.08     17.98 o 
   0   4   0       20.92       45.42     14.43 o 
   1   4   0        0.04       -1.95      9.12 o 
   2   4   0       36.58       51.48     13.53 o 
   3   4   0       12.68       -2.29     10.67 o 
   4   4   0      162.36      166.34     14.27 o 
   5   4   0       22.76       33.33     16.82 o 
   6   4   0       58.77       77.54     11.79 o 
   7   4   0       19.69       30.91     10.84 o 
   8   4   0        7.21        8.37     12.23 o 
   9   4   0       90.39       74.87     14.44 o 
  10   4   0       10.78        3.62     14.77 o 
  11   4   0       41.94       38.73     16.61 o 
  12   4   0       11.82       18.02     21.80 o 
  13   4   0       53.78       66.04     18.15 o 
  14   4   0       29.54       33.27     17.56 o 
  15   4   0       25.30       26.51     17.79 o 
  16   4   0       83.55       51.14     19.17 o 
  17   4   0       12.83       13.68     17.87 o 
  18   4   0       12.85       11.06     15.58 o 
  19   4   0        3.17        7.46     15.57 o 
  20   4   0       10.09      -15.68     15.68 o 
   0   5   0       11.36       14.73     23.86 o 
   1   5   0        0.56       -5.14     23.03 o 
   2   5   0       10.34      -20.66     22.28 o 
   3   5   0        0.86       12.56     24.14 o 
   4   5   0        1.13       34.28     24.88 o 
   5   5   0        0.48       -7.23     23.91 o 
   6   5   0        4.60       -4.73     24.14 o 
   2   0   1     1569.15     1654.35     77.63 o 
   4   0   1     4532.14     4825.67    236.13 o 
   6   0   1    10636.87    10724.95    492.19 o 
   8   0   1     2679.48     2633.20    138.36 o 
  10   0   1     8646.85     8338.59    308.31 o 
  12   0   1     8148.94     8137.65    280.30 o 
  14   0   1     2914.60     2806.64    114.90 o 
  16   0   1     3010.80     3103.38    116.26 o 
  18   0   1     1971.80     2068.88     79.22 o 
  20   0   1     2209.68     2254.70     85.36 o 
  22   0   1      933.70      981.27     44.13 o 
  24   0   1      465.66      503.54     25.69 o 
  26   0   1      202.35      198.27     22.81 o 
  28   0   1       72.45       91.46     15.98 o 
  30   0   1       31.78       47.46     15.06 o 
  32   0   1        0.45      -14.47     14.47 o 
   1   1   1     1432.56     1487.07     44.99 o 
   2   1   1      864.57      831.94     21.69 o 
   3   1   1     1727.70     1792.19     54.01 o 
   4   1   1     4050.35     4159.08    115.99 o 
   5   1   1       90.01      127.13     15.10 o 
   6   1   1     1072.00     1055.72     32.94 o 
   7   1   1      842.15      852.25     22.66 o 
   8   1   1     5432.27     5390.98    132.56 o 
   9   1   1       72.62       70.70      4.32 o 
  10   1   1     2680.89     2648.63     70.15 o 
  11   1   1     1086.45     1175.04     33.16 o 
  12   1   1     2807.42     2719.54     86.62 o 
  13   1   1      234.85      244.32     11.68 o 
  14   1   1     4305.25     3957.91    134.25 o 
  15   1   1       14.52       31.17      6.10 o 
  16   1   1     1887.49     1750.83     48.52 o 
  17   1   1       82.79       85.92      7.48 o 
  18   1   1     1596.51     1429.56     41.39 o 
  19   1   1       29.91       25.88      6.85 o 
  20   1   1     1676.02     1599.60     59.15 o 
  21   1   1       44.29       53.29      9.76 o 
  22   1   1      608.60      593.95     27.90 o 
  23   1   1       82.50       89.01     10.50 o 
  24   1   1      210.65      226.49     14.57 o 
  25   1   1       48.42       46.77     10.58 o 
  26   1   1      138.22      154.86     13.61 o 
  27   1   1        4.22       10.50     10.28 o 
  28   1   1       55.26       79.67     12.09 o 
  29   1   1        3.30        5.13     11.07 o 
  30   1   1       11.00       45.63     14.08 o 
  31   1   1        7.70       11.80     12.09 o 
  32   1   1        3.70       -2.59     11.90 o 
   1   2   1      948.29      918.28     28.05 o 
   2   2   1       13.28       12.35      4.00 o 
   3   2   1      673.28      639.05     20.56 o 
   4   2   1      566.28      516.84     20.68 o 
   5   2   1      505.45      492.62     19.22 o 
   6   2   1      991.97      952.79     31.79 o 
   7   2   1       26.52       44.98      6.13 o 
   8   2   1      830.47      806.54     23.98 o 
   9   2   1      632.73      662.29     21.32 o 
  10   2   1     1350.47     1304.70     38.90 o 
  11   2   1      170.33      197.84     10.84 o 
  12   2   1     2360.50     2392.23     71.08 o 
  13   2   1      124.81      136.36      9.03 o 
  14   2   1     1039.11      973.93     33.41 o 
  15   2   1      105.74      117.67     16.07 o 
  16   2   1      893.15      883.11     30.01 o 
  17   2   1       22.48       46.18      9.24 o 
  18   2   1      754.10      762.56     49.20 o 
  19   2   1      158.44      185.91     14.54 o 
  20   2   1      362.50      397.45     22.16 o 
  21   2   1       82.07       85.80     13.89 o 
  22   2   1      279.25      309.94     17.89 o 
  23   2   1       23.02       18.78     10.09 o 
  24   2   1      144.12      119.11     13.31 o 
  25   2   1        3.59      -10.28     12.05 o 
  26   2   1       51.06       47.92     12.20 o 
  27   2   1        6.25        8.47     14.81 o 
  28   2   1       13.31       33.98     14.25 o 
  29   2   1        5.00        6.26     13.97 o 
  30   2   1        3.83        9.83     14.56 o 
   1   3   1      229.58      226.69     15.96 o 
   2   3   1       95.95       94.64      9.59 o 
   3   3   1      470.13      434.10     19.40 o 
   4   3   1       26.85       39.37      7.52 o 
   5   3   1      207.58      203.40     12.33 o 
   6   3   1      178.41      166.25     11.78 o 
   7   3   1      264.30      263.46     16.68 o 
   8   3   1      359.48      364.90     17.52 o 
   9   3   1      253.50      237.07     12.62 o 
  10   3   1      347.54      349.85     16.02 o 
  11   3   1      152.61      152.46     10.59 o 
  12   3   1      266.76      301.43     18.70 o 
  13   3   1       47.45       59.71     10.21 o 
  14   3   1      457.55      474.29     19.85 o 
  15   3   1       14.90       32.82      8.73 o 
  16   3   1      216.89      215.52     19.64 o 
  17   3   1       38.69       47.97      9.80 o 
  18   3   1      136.97      155.69     13.02 o 
  19   3   1       17.43       24.00     10.13 o 
  20   3   1      121.85      114.99     12.65 o 
  21   3   1       17.23       26.94     14.92 o 
  22   3   1       22.11       43.12     20.38 o 
  23   3   1        0.61        3.03     15.78 o 
  24   3   1       40.45       38.34     17.68 o 
  25   3   1        4.50        9.11     14.14 o 
  26   3   1        7.68       20.62     15.10 o 
   1   4   1       65.85       63.70     12.42 o 
   2   4   1        6.73       15.21     10.76 o 
   3   4   1      101.65       90.95     17.38 o 
   4   4   1       38.22       37.86     15.06 o 
   5   4   1       55.67       48.43     15.37 o 
   6   4   1       30.73       70.09     18.46 o 
   7   4   1       75.26       49.36     16.88 o 
   8   4   1       91.76      108.21     23.65 o 
   9   4   1       38.26       32.85     14.27 o 
  10   4   1       51.15       63.88     14.28 o 
  11   4   1       38.39       48.43     14.12 o 
  12   4   1       33.08       23.27     13.43 o 
  13   4   1        8.79        9.09     13.28 o 
  14   4   1       23.48       66.71     17.60 o 
  15   4   1       82.57       54.53     18.64 o 
  16   4   1       63.21       80.17     20.65 o 
  17   4   1        7.25       24.77     15.31 o 
  18   4   1       19.19       13.17     14.83 o 
  19   4   1        2.69       -3.24     15.78 o 
  20   4   1        7.01       -0.51     17.43 o 
   4   5   1        0.55      -13.25     22.79 o 
   5   5   1       13.10        8.94     25.06 o 
   6   5   1        4.67      -13.57     23.35 o 
   2   0   2    16508.53    17182.45    794.79 o 
   4   0   2    18681.82    19293.92    836.43 o 
   6   0   2    10235.51    10366.69    440.30 o 
   8   0   2     4227.52     4302.07    159.31 o 
  10   0   2     4490.31     4400.07    184.51 o 
  12   0   2     1711.72     1527.74     67.82 o 
  14   0   2      630.70      568.90     25.77 o 
  16   0   2      191.89      196.67     13.99 o 
  18   0   2        8.11       15.90     10.14 o 
  20   0   2      282.59      292.05     18.45 o 
  22   0   2      209.75      202.95     17.07 o 
  24   0   2      415.75      417.69     25.57 o 
  26   0   2      282.85      282.77     21.34 o 
  28   0   2      221.70      250.17     20.91 o 
  30   0   2      175.45      229.89     21.11 o 
  32   0   2       48.94       48.26     21.27 o 
   0   1   2    39169.58    41187.25   1581.83 o 
   1   1   2    13153.48    13820.31    357.59 o 
   2   1   2    11291.43    11167.83    278.06 o 
   3   1   2      146.42      156.82      6.05 o 
   4   1   2     5406.45     5166.27    133.08 o 
   5   1   2      141.29      152.18      7.41 o 
   6   1   2     5812.67     5846.40    196.11 o 
   7   1   2      312.96      341.49     12.31 o 
   8   1   2     4767.95     4893.08    132.45 o 
   9   1   2      119.28      128.54      8.24 o 
  10   1   2      986.98      972.89     31.57 o 
  11   1   2      298.42      317.13     13.35 o 
  12   1   2      772.91      761.69     22.77 o 
  13   1   2      670.69      706.59     22.66 o 
  14   1   2      141.15      145.10      9.33 o 
  15   1   2       64.74       68.65      7.31 o 
  16   1   2      326.85      329.13     14.57 o 
  17   1   2      187.53      179.64     11.12 o 
  18   1   2       24.26       20.06      6.78 o 
  19   1   2      133.96      127.67     10.26 o 
  20   1   2      305.81      292.31     13.71 o 
  21   1   2      145.42      139.12     10.14 o 
  22   1   2      138.63      153.46     12.70 o 
  23   1   2       81.09       81.13     15.14 o 
  24   1   2      107.34      126.50     12.44 o 
  25   1   2       13.66       24.64      9.83 o 
  26   1   2      144.92      157.25     13.63 o 
  27   1   2       16.13       27.54     10.67 o 
  28   1   2      138.82      152.70     14.49 o 
  29   1   2        1.94       -4.45     11.00 o 
  30   1   2       95.88      109.26     14.58 o 
  31   1   2        1.25       17.09     12.20 o 
  32   1   2       67.31       68.18     14.18 o 
   0   2   2     9160.83     8972.43    313.50 o 
   1   2   2     2146.29     2189.36     58.02 o 
   2   2   2     2022.10     1994.92     56.32 o 
   3   2   2      735.71      727.47     24.16 o 
   4   2   2     3245.91     3114.83     83.90 o 
   5   2   2      321.51      335.03     12.10 o 
   6   2   2     1650.88     1567.88     50.23 o 
   7   2   2       57.83       60.23      5.91 o 
   8   2   2     1701.02     1661.56     52.93 o 
   9   2   2      406.44      429.43     15.49 o 
  10   2   2      670.26      650.97     21.83 o 
  11   2   2      298.34      297.68     15.08 o 
  12   2   2       57.80       65.88      8.18 o 
  13   2   2       70.63       72.31      7.26 o 
  14   2   2       46.60       53.66     10.18 o 
  15   2   2      133.62      133.49     11.19 o 
  16   2   2       40.09       32.95      8.87 o 
  17   2   2      282.89      249.98     17.04 o 
  18   2   2       33.85       35.35     10.15 o 
  19   2   2      293.63      285.88     18.33 o 
  20   2   2       37.93       50.05     11.51 o 
  21   2   2        8.85       18.77     10.99 o 
  22   2   2      144.80      138.12     19.56 o 
  23   2   2       22.90       19.76     10.39 o 
  24   2   2       96.57      104.38     13.00 o 
  25   2   2       55.09       37.85     12.62 o 
  26   2   2       74.50       99.53     13.75 o 
  27   2   2       28.81        7.68     12.02 o 
  28   2   2       49.54       24.09     12.40 o 
  29   2   2       13.20       -2.91     12.76 o 
  30   2   2       30.64       30.57     15.72 o 
   0   3   2      348.88      371.63     19.88 o 
   1   3   2       43.22       45.42      6.46 o 
   2   3   2      588.29      615.49     19.94 o 
   3   3   2       15.22       21.98      6.83 o 
   4   3   2      474.84      449.78     17.78 o 
   5   3   2       97.99      108.18      8.52 o 
   6   3   2      413.68      428.89     22.55 o 
   7   3   2       61.89       80.51      8.74 o 
   8   3   2      110.91      127.43      9.21 o 
   9   3   2      100.34      106.34      8.98 o 
  10   3   2      279.11      281.30     13.44 o 
  11   3   2      164.01      162.26     10.82 o 
  12   3   2      105.59      102.79      9.70 o 
  13   3   2       64.73       65.73     12.54 o 
  14   3   2       70.47       49.64     10.54 o 
  15   3   2      254.28      278.26     17.19 o 
  16   3   2       70.69       64.45     11.54 o 
  17   3   2       17.62       25.56     10.62 o 
  18   3   2       15.94       13.58     10.95 o 
  19   3   2        6.37       -0.95     13.52 o 
  20   3   2       11.68        2.36     15.79 o 
  21   3   2      123.83      122.03     18.12 o 
  22   3   2       37.86       45.74     14.32 o 
  23   3   2       40.03       11.37     17.55 o 
  24   3   2       59.79       57.20     17.63 o 
  25   3   2        9.67        8.16     17.58 o 
  26   3   2       42.32       30.02     15.22 o 
   0   4   2       65.02       69.29     16.40 o 
   1   4   2        8.04       13.01     10.61 o 
   2   4   2      106.56      122.88     18.76 o 
   3   4   2       34.11       22.47     17.61 o 
   4   4   2       21.40       28.08     14.67 o 
   5   4   2        1.96        3.47     14.35 o 
   6   4   2       46.95       42.60     16.01 o 
   7   4   2       22.18        8.21     14.64 o 
   8   4   2       30.39       20.99     15.48 o 
   9   4   2       16.85        8.92     14.97 o 
  10   4   2        4.51       -6.52     14.83 o 
  11   4   2       24.42        2.38     15.76 o 
  12   4   2        6.20       12.56     16.33 o 
  13   4   2       28.22       35.45     16.83 o 
  14   4   2       18.13       29.04     17.26 o 
  15   4   2       39.21       31.41     53.37 o 
  16   4   2       22.21       10.06     14.82 o 
  17   4   2       48.64       24.01     19.46 o 
  18   4   2        0.96       -0.92     19.18 o 
  19   4   2       19.53       13.77     19.79 o 
  20   4   2       30.26       -1.09     20.00 o 
   4   5   2       26.37       46.65     30.35 o 
   5   5   2        6.56       -1.76     27.71 o 
   2   0   3     1130.83     1148.98     52.51 o 
   4   0   3     1591.20     1840.68    127.68 o 
   6   0   3     2573.09     2633.48    138.90 o 
   8   0   3     1921.56     1916.14     89.23 o 
  10   0   3     3514.14     3354.67    143.50 o 
  12   0   3     3489.99     3342.81    132.68 o 
  14   0   3     4984.80     4594.44    222.04 o 
  16   0   3     3285.82     3024.54    109.22 o 
  18   0   3     1696.72     1600.37     60.81 o 
  20   0   3     2032.10     1884.49     81.61 o 
  22   0   3      447.35      461.70     25.66 o 
  24   0   3      531.55      510.54     28.60 o 
  26   0   3      112.23      148.44     16.83 o 
  28   0   3       49.72       63.32     18.28 o 
  30   0   3        5.58       -9.61     14.21 o 
  32   0   3       18.43       -3.63     19.33 o 
   1   1   3       58.57       64.30      3.91 o 
   2   1   3       16.41       21.79      4.88 o 
   3   1   3      915.43      968.59     28.03 o 
   4   1   3     1352.32     1344.16     44.48 o 
   5   1   3       41.59       45.02      4.29 o 
   6   1   3     2080.74     2080.04     72.07 o 
   7   1   3      394.08      396.68     31.02 o 
   8   1   3     3030.66     2918.70    140.22 o 
   9   1   3      612.65      657.60     24.81 o 
  10   1   3     3201.96     3104.76     92.55 o 
  11   1   3      859.66      897.27     28.82 o 
  12   1   3     4756.54     4596.16    131.22 o 
  13   1   3       92.05      104.24      7.27 o 
  14   1   3     1749.08     1654.88     49.05 o 
  15   1   3       59.58       59.21      7.26 o 
  16   1   3     1433.53     1395.53     43.55 o 
  17   1   3        5.89       11.75      6.69 o 
  18   1   3     1720.97     1715.12     52.49 o 
  19   1   3      276.97      286.25     13.24 o 
  20   1   3      418.79      391.69     16.43 o 
  21   1   3      133.26      123.18     11.45 o 
  22   1   3      557.33      553.43     23.09 o 
  23   1   3        1.27       -8.84      8.84 o 
  24   1   3      358.11      375.47     19.06 o 
  25   1   3       30.39       40.49     10.85 o 
  26   1   3      106.11      121.51     13.32 o 
  27   1   3        5.33        9.16     12.24 o 
  28   1   3       40.00       32.49     12.00 o 
  29   1   3        1.63       -8.98     11.11 o 
  30   1   3       18.62       44.37     12.53 o 
  31   1   3        0.72        3.50     12.39 o 
  32   1   3        5.46        4.42     18.54 o 
   1   2   3      762.13      715.27     22.09 o 
   2   2   3      675.86      680.15     20.30 o 
   3   2   3      761.56      750.85     21.92 o 
   4   2   3      311.14      289.36     14.47 o 
   5   2   3     1005.19     1013.15     27.11 o 
   6   2   3      505.88      481.53     16.36 o 
   7   2   3      514.73      556.31     18.05 o 
   8   2   3     2666.90     2558.35     77.51 o 
   9   2   3      182.87      188.90     13.55 o 
  10   2   3      923.35      908.93     32.89 o 
  11   2   3      179.20      173.96      9.36 o 
  12   2   3      414.27      389.75     17.10 o 
  13   2   3       96.52      117.54     10.21 o 
  14   2   3     1143.43     1156.02     43.79 o 
  15   2   3       43.65       40.38      8.55 o 
  16   2   3     1042.18      982.49     35.99 o 
  17   2   3      118.16      122.91     12.20 o 
  18   2   3      490.21      496.86     25.10 o 
  19   2   3       13.90       12.75     14.04 o 
  20   2   3      300.11      312.34     19.06 o 
  21   2   3        4.37       25.19     10.94 o 
  22   2   3      236.08      201.91     19.11 o 
  23   2   3       25.95       14.88     11.72 o 
  24   2   3       34.65       18.13     10.55 o 
  25   2   3       15.04        6.13     11.09 o 
  26   2   3       57.74       46.51     14.96 o 
  27   2   3        1.59       -0.49     11.83 o 
  28   2   3       31.50        6.55     12.40 o 
  29   2   3        6.74       23.74     13.48 o 
  30   2   3        4.33        9.96     17.11 o 
   1   3   3      393.22      377.05     17.86 o 
   2   3   3       17.67       31.20      7.99 o 
   3   3   3      171.11      159.19     12.00 o 
   4   3   3      144.31      143.64     11.33 o 
   5   3   3      232.70      228.56     16.27 o 
   6   3   3      347.03      344.89     16.73 o 
   7   3   3      216.51      208.93     13.25 o 
   8   3   3       40.48       45.42     11.29 o 
   9   3   3       51.74       66.22      9.53 o 
  10   3   3      345.60      356.04     17.35 o 
  11   3   3       18.30       26.05      9.55 o 
  12   3   3      236.12      241.63     15.78 o 
  13   3   3       62.77       48.53     10.21 o 
  14   3   3       99.66      102.40     11.84 o 
  15   3   3      152.90      163.58     15.59 o 
  16   3   3      385.19      388.61     21.36 o 
  17   3   3       13.34        3.19     10.24 o 
  18   3   3       88.65      119.90     14.23 o 
  19   3   3        7.24       14.97     11.63 o 
  20   3   3      155.02      180.69     27.71 o 
  21   3   3        8.27      -11.62     11.62 o 
  22   3   3       63.31       66.67     15.04 o 
  23   3   3       12.58       -3.42     15.07 o 
  24   3   3       18.91       28.79     15.37 o 
  25   3   3        3.44        5.79     14.75 o 
  26   3   3        6.86        4.39     15.79 o 
   1   4   3       60.79       50.26     18.36 o 
   2   4   3        3.09       26.73     24.14 o 
   3   4   3       34.51       33.31     15.34 o 
   4   4   3       18.90       30.21     15.11 o 
   5   4   3       83.72       81.32     18.22 o 
   6   4   3       24.07       13.81     26.11 o 
   7   4   3       37.14       23.78     15.90 o 
   8   4   3       14.96       51.07     38.62 o 
   9   4   3       17.05        2.23     15.98 o 
  10   4   3       19.76       39.65     17.58 o 
  11   4   3       26.68       36.86     17.58 o 
  12   4   3       72.18       49.25     18.27 o 
  13   4   3        7.95        4.58     16.73 o 
  14   4   3       41.72       61.33     19.34 o 
  15   4   3       30.07       18.52     14.66 o 
  16   4   3        5.26       11.91     15.54 o 
  17   4   3        4.04       16.13     15.62 o 
  18   4   3       17.51       25.17     16.52 o 
  19   4   3        4.16      -15.62     16.26 o 
   0   0   4     5534.71     5870.40    357.25 o 
   2   0   4     9872.58     9930.41    482.70 o 
   4   0   4    16889.28    17046.13    729.50 o 
   6   0   4     1585.26     1640.54    128.01 o 
   8   0   4     8082.81     8927.33    553.13 o 
  10   0   4     1174.18     1082.50     48.44 o 
  12   0   4     1200.13     1182.60     49.79 o 
  14   0   4      141.59      136.22     24.11 o 
  16   0   4      878.43      810.75     36.21 o 
  18   0   4       87.85       94.07     11.60 o 
  20   0   4      637.83      585.30     28.79 o 
  22   0   4       90.28       93.73     20.31 o 
  24   0   4       49.53       60.83     21.33 o 
  26   0   4      173.11      210.22     18.63 o 
  28   0   4       87.14       95.72     16.84 o 
  30   0   4       97.66      120.94     18.21 o 
  32   0   4       96.89      118.25     24.75 o 
   0   1   4     1948.35     1624.35    182.66 o 
   1   1   4       91.33       93.93      6.31 o 
   2   1   4     5251.02     5049.83    147.53 o 
   3   1   4      123.35      133.71      7.53 o 
   4   1   4     6399.86     6326.17    217.54 o 
   5   1   4      291.72      338.38     17.79 o 
   6   1   4     6082.56     6059.53    171.19 o 
   7   1   4       42.96       55.49      5.78 o 
   8   1   4     1327.01     1316.43     47.65 o 
   9   1   4      465.38      494.57     33.16 o 
  10   1   4     1117.49     1081.12     38.53 o 
  11   1   4       19.60       28.28      8.90 o 
  12   1   4     1337.07     1337.33     42.96 o 
  13   1   4      238.82      240.79     11.55 o 
  14   1   4      203.40      187.25     10.62 o 
  15   1   4      127.05      131.97      9.01 o 
  16   1   4      147.49      151.02     10.37 o 
  17   1   4      120.96      142.88     10.48 o 
  18   1   4       50.03       47.12      8.41 o 
  19   1   4      304.07      326.04     16.18 o 
  20   1   4       89.99      106.23     10.37 o 
  21   1   4       54.47       58.55     10.83 o 
  22   1   4      220.71      236.00     28.66 o 
  23   1   4        0.02       -9.26      9.26 o 
  24   1   4      127.55      142.18     13.53 o 
  25   1   4       37.71       35.34     15.10 o 
  26   1   4      107.10      141.87     13.67 o 
  27   1   4       25.10       38.08     11.78 o 
  28   1   4      131.24      155.78     15.10 o 
  29   1   4        5.27       -2.59     11.76 o 
  30   1   4       67.24       64.15     15.57 o 
  31   1   4       16.58       32.07     13.25 o 
   0   2   4     2630.79     2728.03    111.82 o 
   1   2   4     1348.91     1357.61     37.89 o 
   2   2   4     3938.24     3946.29    101.14 o 
   3   2   4       90.37      103.37      5.84 o 
   4   2   4     1220.37     1226.79     33.48 o 
   5   2   4      197.02      203.03      8.06 o 
   6   2   4      865.96      839.59     24.61 o 
   7   2   4       82.16       86.32      7.24 o 
   8   2   4      649.63      657.19     21.53 o 
   9   2   4      183.51      198.25     11.91 o 
  10   2   4      502.92      504.18     20.40 o 
  11   2   4       43.19       47.13      7.94 o 
  12   2   4      164.38      171.53     17.80 o 
  13   2   4      295.61      296.68     15.81 o 
  14   2   4      150.66      161.62     18.50 o 
  15   2   4      630.82      587.87     29.47 o 
  16   2   4       88.96       94.66     11.20 o 
  17   2   4       10.01       13.78      8.99 o 
  18   2   4       11.36       14.01     10.03 o 
  19   2   4       36.29       22.49     10.27 o 
  20   2   4      137.74      145.37     16.47 o 
  21   2   4       64.73       39.94     13.21 o 
  22   2   4       51.00       53.76     12.80 o 
  23   2   4       50.18       48.72     13.04 o 
  24   2   4      101.39       91.52     14.80 o 
  25   2   4       28.07       41.75     12.13 o 
  26   2   4       92.39      105.19     24.61 o 
  27   2   4        7.45        3.25     11.79 o 
  28   2   4       50.08       42.51     13.80 o 
  29   2   4       16.52       16.60     16.97 o 
   0   3   4     2625.64     2368.09    116.02 o 
   1   3   4      338.08      326.42     21.16 o 
   2   3   4      148.21      186.73     15.71 o 
   3   3   4       81.96       73.31     17.52 o 
   4   3   4      324.99      331.89     20.24 o 
   5   3   4       25.43       36.38     11.12 o 
   6   3   4      242.58      254.50     23.44 o 
   7   3   4      102.48       84.55     12.07 o 
   8   3   4      104.10      128.15     13.51 o 
   9   3   4       25.33       21.21     10.39 o 
  10   3   4       88.31       87.19     13.09 o 
  11   3   4       59.27       47.40     11.62 o 
  12   3   4        0.73        2.40     10.14 o 
  13   3   4       77.04       91.24     13.74 o 
  14   3   4        0.35       -8.73     10.68 o 
  15   3   4       54.45       36.12     13.47 o 
  16   3   4       46.23       30.14     13.45 o 
  17   3   4       94.35       73.08     15.57 o 
  18   3   4        0.12        7.25     13.51 o 
  19   3   4       60.72       73.46     16.37 o 
  20   3   4        8.68      -13.83     13.83 o 
  21   3   4       38.19       41.86     16.58 o 
  22   3   4       35.42       42.47     31.38 o 
  23   3   4       11.26        6.09     15.78 o 
  24   3   4       22.16      -16.15     16.15 o 
  25   3   4       20.01      -13.09     16.59 o 
   0   4   4      196.65      192.78     36.04 o 
   1   4   4        6.48        9.37     16.51 o 
   2   4   4       58.87       77.11     20.23 o 
   3   4   4        4.58        8.15     23.95 o 
   4   4   4       67.26       84.27     29.47 o 
   5   4   4       60.40       25.11     25.39 o 
   6   4   4       19.49       52.91     25.94 o 
   7   4   4       10.23       -1.86     21.15 o 
   8   4   4       18.42       26.83     16.38 o 
   9   4   4       26.05       45.38     19.71 o 
  10   4   4       20.66       34.58     16.61 o 
  11   4   4       13.84       21.01     17.59 o 
  12   4   4        8.67       22.54     17.63 o 
  13   4   4       16.66       21.66     20.15 o 
  14   4   4        1.84      -15.67     17.43 o 
  15   4   4        7.88        5.92     14.50 o 
  16   4   4        0.32        0.28     14.86 o 
  17   4   4        8.54       -9.46     15.73 o 
  18   4   4        2.13       -4.73     15.98 o 
  19   4   4       14.58       42.81     32.76 o 
   2   0   5      919.65      926.73     42.77 o 
   4   0   5     1018.30     1099.13     91.78 o 
   6   0   5     1498.96     1471.34     91.78 o 
   8   0   5     7402.35     8577.73    511.71 o 
  10   0   5     2776.39     2967.89    186.52 o 
  12   0   5     1723.09     1677.43     82.85 o 
  14   0   5     2804.12     2743.76    103.04 o 
  16   0   5     1159.85     1066.66     44.91 o 
  18   0   5     1636.17     1486.23    106.62 o 
  20   0   5      275.07      287.65     19.64 o 
  22   0   5      411.01      407.60     24.42 o 
  24   0   5      320.88      289.35     29.10 o 
  26   0   5      140.02      158.05     20.72 o 
  28   0   5       85.62       90.63     17.30 o 
  30   0   5       20.60       20.50     15.76 o 
   1   1   5      222.65      224.60     10.23 o 
   2   1   5      303.97      319.43     11.45 o 
   3   1   5       52.26       57.42      5.35 o 
   4   1   5      537.66      519.59     34.61 o 
   5   1   5     1225.53     1294.35     43.02 o 
   6   1   5     1255.40     1214.13     49.57 o 
   7   1   5      946.95     1018.85     42.72 o 
   8   1   5     1176.13     1146.60     44.06 o 
   9   1   5      170.83      224.00     19.02 o 
  10   1   5     1524.11     1468.31     49.48 o 
  11   1   5        6.92        7.98      4.64 o 
  12   1   5     1563.51     1526.92     51.72 o 
  13   1   5       84.45      103.75      9.74 o 
  14   1   5      909.48      957.63     36.29 o 
  15   1   5       92.45      107.32     10.45 o 
  16   1   5     2809.09     2892.87     91.25 o 
  17   1   5       63.45       95.43     13.19 o 
  18   1   5      860.62      937.35     30.23 o 
  19   1   5      134.87      162.51     13.78 o 
  20   1   5      295.57      305.86     18.73 o 
  21   1   5       92.27       83.53     10.78 o 
  22   1   5      330.48      318.31     17.42 o 
  23   1   5        7.55        6.60      9.71 o 
  24   1   5      159.75      156.72     13.88 o 
  25   1   5        8.34       -1.78      9.96 o 
  26   1   5       91.16       93.12     13.10 o 
  27   1   5        0.13      -10.55     10.55 o 
  28   1   5       33.38       58.94     13.90 o 
  29   1   5        4.95        0.63     12.15 o 
  30   1   5        5.25       -5.64     11.98 o 
  31   1   5        3.81       12.34     32.99 o 
   1   2   5       81.90       74.88      7.32 o 
   2   2   5       27.03       31.14      6.47 o 
   3   2   5      175.79      171.38     13.28 o 
   4   2   5      365.37      367.82     19.35 o 
   5   2   5      301.80      310.13     18.12 o 
   6   2   5      319.37      325.65     15.52 o 
   7   2   5      332.78      315.99     26.81 o 
   8   2   5      399.41      408.48     16.38 o 
   9   2   5      156.97      159.89     15.62 o 
  10   2   5      558.17      542.22     22.60 o 
  11   2   5      200.07      211.38     13.30 o 
  12   2   5      832.66      801.74     30.98 o 
  13   2   5      136.81      125.52     11.05 o 
  14   2   5      754.52      775.46     33.92 o 
  15   2   5      245.84      238.73     15.93 o 
  16   2   5      394.74      400.48     21.29 o 
  17   2   5       49.86       63.81     10.96 o 
  18   2   5      298.78      300.99     18.54 o 
  19   2   5       23.74       22.86     10.86 o 
  20   2   5      483.68      449.67     24.08 o 
  21   2   5        0.96        0.71     10.94 o 
  22   2   5      108.31      123.44     19.56 o 
  23   2   5        5.26      -11.16     11.16 o 
  24   2   5      139.89      140.94     16.19 o 
  25   2   5        8.04       28.29     13.46 o 
  26   2   5       15.09       20.04     12.77 o 
  27   2   5        7.91       11.78     12.98 o 
  28   2   5        0.92      -12.87     12.87 o 
   1   3   5      175.71      139.14     20.19 o 
   2   3   5      102.98      116.98     21.87 o 
   3   3   5       44.07       32.15     13.51 o 
   4   3   5      193.89      211.48     17.14 o 
   5   3   5      324.78      314.98     20.79 o 
   6   3   5      132.26      136.77     15.19 o 
   7   3   5       50.97       58.33     25.39 o 
   8   3   5      100.01      101.83     17.44 o 
   9   3   5       77.31       65.82     15.81 o 
  10   3   5      203.52      191.39     19.34 o 
  11   3   5      125.31      164.46     15.98 o 
  12   3   5      185.27      194.85     25.25 o 
  13   3   5        3.07        8.78     11.99 o 
  14   3   5      132.05      139.37     17.05 o 
  15   3   5       50.88       50.42     13.99 o 
  16   3   5       15.32       33.30     13.74 o 
  17   3   5        6.87        9.78     13.56 o 
  18   3   5      101.16      108.00     19.35 o 
  19   3   5        5.28       -6.35     14.29 o 
  20   3   5       62.92       69.34     17.29 o 
  21   3   5        0.06       -6.74     29.73 o 
  22   3   5       45.08       29.76     17.48 o 
  23   3   5        1.04      -18.21     18.21 o 
  24   3   5        7.42       48.80     25.87 o 
   1   4   5      113.36       97.43     21.73 o 
   2   4   5        8.06       -6.25     17.54 o 
   3   4   5       99.41       32.38     19.20 o 
   4   4   5       57.21       29.60     27.10 o 
   5   4   5       25.62       28.49     26.69 o 
   6   4   5        3.15      -19.74     21.13 o 
   7   4   5       44.63       40.40     26.32 o 
   8   4   5       47.79       79.04     29.19 o 
   9   4   5       12.37       24.23     24.37 o 
  10   4   5       28.39       27.20     26.36 o 
  11   4   5        1.60        8.20     25.76 o 
  12   4   5        2.76        6.37     18.32 o 
  13   4   5       14.49       22.68     18.68 o 
  14   4   5       25.80       23.38     15.52 o 
  15   4   5        1.71       -6.49     15.63 o 
  16   4   5       21.12        1.79     16.70 o 
  17   4   5       13.41       24.33     17.28 o 
   0   0   6     3449.06     3605.10    216.36 o 
   2   0   6     4192.01     4064.36    180.77 o 
   4   0   6     3497.05     3579.31    183.91 o 
   6   0   6     4668.52     4764.32    310.83 o 
   8   0   6      649.63      640.97     52.49 o 
  10   0   6      941.11      936.37     62.36 o 
  12   0   6     1024.41     1023.10     74.87 o 
  14   0   6      276.09      270.62     20.78 o 
  16   0   6      484.19      500.87     25.40 o 
  18   0   6       55.62       55.08     11.09 o 
  20   0   6      576.53      522.18     29.91 o 
  22   0   6      120.63      121.42     19.73 o 
  24   0   6      136.86      169.31     28.30 o 
  26   0   6      134.26      162.34     20.78 o 
  28   0   6       64.75       64.55     24.17 o 
  30   0   6       61.26       81.41     23.21 o 
   0   1   6     2499.25     2438.95    109.04 o 
   1   1   6       25.58       27.07      4.15 o 
   2   1   6     2746.69     2799.08     82.99 o 
   3   1   6      592.14      669.61     23.40 o 
   4   1   6     3370.34     3433.21    107.71 o 
   5   1   6      431.32      430.37     17.81 o 
   6   1   6     1240.71     1186.02     42.03 o 
   7   1   6      229.69      217.66     11.89 o 
   8   1   6     1330.39     1250.40     53.94 o 
   9   1   6       78.91       97.81      9.82 o 
  10   1   6      962.56      913.69     52.12 o 
  11   1   6      131.63      141.06     19.36 o 
  12   1   6      179.75      182.95     14.74 o 
  13   1   6       21.56       24.72      7.32 o 
  14   1   6      137.02      141.05     11.74 o 
  15   1   6      576.29      579.81     25.10 o 
  16   1   6       83.81       94.91     10.91 o 
  17   1   6      191.39      200.12     13.96 o 
  18   1   6       79.37       83.09     14.43 o 
  19   1   6       90.93       81.17     11.50 o 
  20   1   6       65.26       75.92     12.92 o 
  21   1   6       85.11      103.16     13.43 o 
  22   1   6      104.41       90.36     16.27 o 
  23   1   6       11.40        6.60      9.96 o 
  24   1   6       88.11       90.50     12.54 o 
  25   1   6        8.59       -3.41     10.90 o 
  26   1   6       75.50       81.10     17.58 o 
  27   1   6        0.12        0.04     11.82 o 
  28   1   6       88.58       94.76     14.20 o 
  29   1   6       12.71       11.10     12.75 o 
  30   1   6       29.40       14.44     13.57 o 
   0   2   6      932.14      918.30     68.15 o 
   1   2   6       73.56       85.34     14.75 o 
   2   2   6      999.67     1051.77     43.56 o 
   3   2   6       72.64       67.95     10.25 o 
   4   2   6     1188.42     1110.41     47.29 o 
   5   2   6      192.60      204.62     15.39 o 
   6   2   6      581.18      561.55     29.72 o 
   7   2   6       27.04       23.09      9.26 o 
   8   2   6      557.04      501.69     32.58 o 
   9   2   6       87.13       79.32     15.06 o 
  10   2   6       96.63      112.87     27.59 o 
  11   2   6       47.81       53.98     11.01 o 
  12   2   6      256.66      275.21     19.28 o 
  13   2   6      114.33       99.56     13.31 o 
  14   2   6        6.90       10.32      9.86 o 
  15   2   6       65.92       60.77     12.54 o 
  16   2   6       66.24       27.69     19.21 o 
  17   2   6       76.39       56.27     11.00 o 
  18   2   6       41.80       46.96     11.48 o 
  19   2   6       66.57       39.84     13.27 o 
  20   2   6       85.51       72.92     19.69 o 
  21   2   6       33.18       20.46     11.68 o 
  22   2   6       22.32       10.13     12.44 o 
  23   2   6       11.27        4.69     21.08 o 
  24   2   6       30.62       21.48     14.22 o 
  25   2   6       26.10       12.95     19.02 o 
  26   2   6       25.94       24.85     13.29 o 
  27   2   6       15.78       35.09     13.55 o 
  28   2   6       44.43       50.23     16.76 o 
   0   3   6      107.37      112.21     28.86 o 
   1   3   6      372.90      375.45     30.43 o 
   2   3   6      403.97      398.40     31.81 o 
   3   3   6       13.53       21.83     21.29 o 
   4   3   6      152.03      193.93     23.50 o 
   5   3   6      133.74      128.53     20.22 o 
   6   3   6      182.53      198.26     31.30 o 
   7   3   6       25.18       31.40     16.84 o 
   8   3   6       70.36       99.52     23.00 o 
   9   3   6       20.37        5.85     14.12 o 
  10   3   6       65.93       82.68     17.60 o 
  11   3   6       35.70       30.44     15.27 o 
  12   3   6        7.95       41.45     16.35 o 
  13   3   6      117.57      117.61     16.20 o 
  14   3   6        2.67       19.18     12.66 o 
  15   3   6       25.82       28.73     13.87 o 
  16   3   6       15.06       12.63     18.58 o 
  17   3   6       33.58       45.82     15.59 o 
  18   3   6        1.66       -4.35     14.07 o 
  19   3   6       35.44       30.08     16.23 o 
  20   3   6       26.95        4.64     15.48 o 
  21   3   6       11.08       28.78     33.03 o 
  22   3   6       10.94       -5.56     16.36 o 
  23   3   6       17.01       32.10     17.98 o 
   0   4   6      292.70      172.90     38.41 o 
   1   4   6       53.17       36.30     19.15 o 
   2   4   6       58.25       65.53     21.34 o 
   3   4   6       20.69       27.13     18.65 o 
   4   4   6       42.38       18.31     24.39 o 
   5   4   6       21.61       30.99     28.68 o 
   6   4   6       28.16       28.54     28.96 o 
   7   4   6       21.90       61.25     29.14 o 
   8   4   6       26.83       20.34     27.66 o 
   9   4   6       18.44       -6.86     25.67 o 
  10   4   6        2.38       13.48     27.29 o 
  11   4   6        5.11      -11.77     26.92 o 
  12   4   6        8.71       31.78     26.41 o 
  13   4   6       15.99       40.03     30.62 o 
  14   4   6        1.20       34.75     30.35 o 
  15   4   6        6.63      -27.20     27.20 o 
  16   4   6        4.02       -6.63     29.74 o 
   2   0   7        7.14        4.86      5.81 o 
   4   0   7     1580.84     1704.69     76.57 o 
   6   0   7      893.95      880.39     44.06 o 
  10   0   7     1194.80     1328.09     83.86 o 
  12   0   7     1122.84     1159.40     86.13 o 
  16   0   7     2560.45     2606.19    128.67 o 
  18   0   7      429.45      405.66     28.77 o 
  20   0   7      606.68      485.08     34.77 o 
  22   0   7      224.76      223.76     19.86 o 
  24   0   7      135.09      130.57     22.11 o 
  26   0   7       50.20       70.06     16.69 o 
  28   0   7       30.39        4.77     16.12 o 
  30   0   7       13.30       38.36     30.99 o 
   1   1   7       68.36       67.84      5.61 o 
   2   1   7      251.92      257.65     14.29 o 
   3   1   7      118.31      119.37      9.45 o 
   4   1   7      134.20      142.45     16.10 o 
   5   1   7      428.62      431.84     22.58 o 
   6   1   7      483.98      456.99     19.13 o 
   7   1   7       93.01      107.81      8.74 o 
   8   1   7     1463.04     1474.41     58.74 o 
   9   1   7      111.96      140.86     11.37 o 
  10   1   7      683.13      705.19     42.83 o 
  11   1   7       24.58       24.61      9.36 o 
  12   1   7      667.83      632.23     31.98 o 
  13   1   7       22.94       37.82      9.96 o 
  14   1   7     1159.10     1034.60     58.76 o 
  15   1   7      284.46      306.76     38.51 o 
  16   1   7      240.68      262.74     17.01 o 
  17   1   7      165.01      173.59     13.82 o 
  18   1   7      307.75      329.63     19.13 o 
  19   1   7       55.70       42.38     10.98 o 
  20   1   7      354.59      367.46     20.81 o 
  21   1   7       31.23       27.80     11.79 o 
  22   1   7      170.52      170.13     14.36 o 
  23   1   7       15.59       -0.44     16.12 o 
  24   1   7      116.30      101.11     15.55 o 
  25   1   7       11.19        2.21     11.52 o 
  26   1   7       61.43       71.53     13.06 o 
  27   1   7       15.10       12.63     12.62 o 
  28   1   7       13.59       -3.16     12.29 o 
  29   1   7        1.09       -7.68     13.15 o 
   1   2   7      181.89      147.73     24.95 o 
   2   2   7        1.71       -7.64     10.78 o 
   3   2   7      114.08      123.34     16.41 o 
   4   2   7      340.69      296.25     20.22 o 
   5   2   7      436.85      362.94     32.83 o 
   6   2   7      153.67      156.73     14.44 o 
   7   2   7      134.76      120.04     13.93 o 
   8   2   7      367.89      330.67     20.10 o 
   9   2   7       31.78       27.97     24.65 o 
  10   2   7      464.39      463.39     85.96 o 
  11   2   7       28.98       64.21     15.05 o 
  12   2   7      295.58      306.64     26.45 o 
  13   2   7        8.26        2.19     12.87 o 
  14   2   7      327.06      320.39     28.12 o 
  15   2   7       46.43       46.39     12.70 o 
  16   2   7      177.75      192.09     19.09 o 
  17   2   7       22.44       23.01     13.33 o 
  18   2   7      323.98      385.01     25.41 o 
  19   2   7       29.25       40.86     13.89 o 
  20   2   7       20.76       39.35     18.74 o 
  21   2   7       41.74       41.05     17.62 o 
  22   2   7       69.67       63.94     17.35 o 
  23   2   7        2.02      -14.26     14.26 o 
  24   2   7       27.05        2.46     15.75 o 
  25   2   7        2.53        6.31     16.53 o 
  26   2   7       17.56       23.76     17.75 o 
  27   2   7        6.85       22.47     30.16 o 
   1   3   7       68.38       82.81     18.03 o 
   2   3   7        3.10       -9.33     15.54 o 
   3   3   7      236.28      235.45     32.76 o 
   4   3   7      122.32      138.81     21.08 o 
   5   3   7        0.32       15.02     14.62 o 
   6   3   7       77.35       75.04     32.50 o 
   7   3   7      140.72      132.83     50.62 o 
   8   3   7       84.52       62.41     26.69 o 
   9   3   7       26.90       -4.17     21.27 o 
  10   3   7       58.26       49.34     25.11 o 
  11   3   7        9.93       -1.17     16.09 o 
  12   3   7       83.38       97.56     20.58 o 
  13   3   7       57.81       36.89     18.36 o 
  14   3   7       83.67       72.29     39.54 o 
  15   3   7        0.65      -10.53     16.71 o 
  16   3   7      119.52      133.56     22.70 o 
  17   3   7       12.90      -17.61     17.61 o 
  18   3   7       17.32       23.10     15.76 o 
  19   3   7        9.84        0.58     19.95 o 
  20   3   7       74.40       58.21     17.88 o 
  21   3   7        2.25       -0.69     17.39 o 
  22   3   7       10.90       20.38     18.04 o 
   1   4   7       17.15       -2.30     19.15 o 
   2   4   7       11.03      -18.01     18.01 o 
   3   4   7       12.99       21.65     20.57 o 
   4   4   7        1.49      -16.45     18.17 o 
   5   4   7       35.30       28.96     29.88 o 
   6   4   7       32.51       -3.57     28.03 o 
   7   4   7       14.08       30.62     29.14 o 
   8   4   7        0.92       -8.80     26.92 o 
   9   4   7       13.03        8.15     27.80 o 
  10   4   7        6.60        4.08     28.40 o 
  11   4   7       22.57       12.46     26.18 o 
  12   4   7       36.08       28.21     30.53 o 
  13   4   7        0.57       -1.58     29.10 o 
  14   4   7        3.87        5.88     29.65 o 
   0   0   8     2280.33     2324.97    142.33 o 
   2   0   8     1367.23     1405.55     73.05 o 
   4   0   8     1432.09     1393.36     60.73 o 
   6   0   8     1152.39     1112.61     84.55 o 
   8   0   8      581.19      586.63     44.43 o 
  10   0   8      394.64      401.49     39.10 o 
  12   0   8      216.59      231.37     28.08 o 
  14   0   8       48.79       57.45     18.07 o 
  16   0   8      509.83      533.82     31.52 o 
  18   0   8        1.00      -10.20     12.60 o 
  20   0   8       56.57       37.77     25.41 o 
  22   0   8       60.22       56.67     25.74 o 
  24   0   8      117.09      107.20     21.04 o 
  26   0   8       24.97       34.76     19.37 o 
  28   0   8      118.30      104.10     34.35 o 
   0   1   8     1131.97     1151.99     78.62 o 
   1   1   8        3.50       22.77     10.02 o 
   2   1   8     1548.73     1550.92     58.95 o 
   3   1   8       20.07       22.62      6.98 o 
   4   1   8     1114.12     1106.53     49.29 o 
   5   1   8      210.88      206.22     13.89 o 
   6   1   8      592.55      568.07     27.87 o 
   7   1   8       19.88       15.16      7.77 o 
   8   1   8      407.36      386.66     28.43 o 
   9   1   8       47.08       68.93     11.95 o 
  10   1   8      287.74      298.08     22.43 o 
  11   1   8        4.08        5.75     10.79 o 
  12   1   8      190.15      161.59     19.77 o 
  13   1   8       10.05        5.15      9.51 o 
  14   1   8       52.57       62.35     11.33 o 
  15   1   8       30.88       29.39     10.15 o 
  16   1   8       46.61       24.57     21.90 o 
  17   1   8       72.37       73.19     13.04 o 
  18   1   8       44.45       46.14     23.61 o 
  19   1   8      113.07      129.12     16.39 o 
  20   1   8      165.13      160.13     17.95 o 
  21   1   8        0.80       -3.08     12.49 o 
  22   1   8       17.61       28.11     14.64 o 
  23   1   8       13.33       20.26     12.38 o 
  24   1   8       48.06       48.31     12.76 o 
  25   1   8        5.49       -5.72     12.14 o 
  26   1   8       54.40       52.47     17.33 o 
  27   1   8        8.70        5.54     14.03 o 
  28   1   8       16.03        9.84     13.69 o 
   0   2   8     1307.58     1371.59    101.05 o 
   1   2   8      159.66      172.89     19.56 o 
   2   2   8      216.78      250.19     22.52 o 
   3   2   8      186.52      167.39     19.79 o 
   4   2   8      260.66      298.71     25.79 o 
   5   2   8      165.59      172.65     20.18 o 
   6   2   8      649.62      603.71     36.92 o 
   7   2   8      136.48      117.87     25.39 o 
   8   2   8      161.91      156.73     15.73 o 
   9   2   8        0.36        5.78     12.43 o 
  10   2   8      189.23      146.69     20.47 o 
  11   2   8       44.48        9.78     15.50 o 
  12   2   8        3.31       11.88     13.68 o 
  13   2   8       43.23       33.72     15.35 o 
  14   2   8       54.36       45.54     15.69 o 
  15   2   8       32.76       31.96     16.16 o 
  16   2   8       48.92       55.28     17.70 o 
  17   2   8       71.30       83.08     18.80 o 
  18   2   8       26.83       30.58     17.93 o 
  19   2   8       71.91       75.33     20.00 o 
  20   2   8        2.45       -4.61     17.76 o 
  21   2   8       22.43       11.23     19.13 o 
  22   2   8       40.83       61.22     17.35 o 
  23   2   8       14.61       41.01     17.57 o 
  24   2   8       23.40        7.77     17.21 o 
  25   2   8        4.14       -0.25     17.55 o 
   0   3   8       19.16       32.01     24.74 o 
   1   3   8       33.96       22.77     17.06 o 
   2   3   8      117.69      120.92     22.38 o 
   3   3   8       32.14       26.43     31.90 o 
   4   3   8      270.41      244.88     26.46 o 
   5   3   8        6.36       12.87     21.80 o 
   6   3   8       28.34       31.34     23.67 o 
   7   3   8        5.20       21.69     18.11 o 
   8   3   8      139.23      143.71     31.60 o 
   9   3   8       57.72       44.29     23.91 o 
  10   3   8       22.32       38.87     23.49 o 
  11   3   8       37.98       39.01     25.25 o 
  12   3   8       27.19       22.42     24.83 o 
  13   3   8        7.60        1.95     23.95 o 
  14   3   8        3.06      -20.71     20.71 o 
  15   3   8       29.59       45.91     27.61 o 
  16   3   8       29.71       66.35     20.92 o 
  17   3   8        9.69       -1.39     17.71 o 
  18   3   8       22.69       17.25     19.94 o 
  19   3   8       20.29       32.54     21.78 o 
  20   3   8        5.85       19.09     21.87 o 
  21   3   8       19.21       22.35     21.66 o 
   0   4   8        3.40       -2.22     26.69 o 
   1   4   8       23.33        4.69     23.07 o 
   2   4   8       17.01       36.68     21.34 o 
   3   4   8        6.09        7.33     20.87 o 
   4   4   8       26.48       46.67     21.16 o 
   5   4   8        1.03       -7.01     18.31 o 
   6   4   8       13.79      -11.30     27.75 o 
   7   4   8        0.90       11.95     28.63 o 
   8   4   8        0.61        6.12     29.56 o 
   9   4   8        0.89       -3.75     26.22 o 
  10   4   8        1.02        7.04     29.79 o 
  11   4   8       15.35        9.96     26.45 o 
  12   4   8        8.54       36.18     33.45 o 
   2   0   9       33.65       22.49      8.83 o 
   4   0   9      557.75      624.76     44.99 o 
   6   0   9      195.31      201.95     23.86 o 
   8   0   9      424.94      401.40     38.87 o 
  10   0   9      332.13      342.84     33.36 o 
  12   0   9      543.95      519.87     46.75 o 
  14   0   9      658.60      603.95     55.64 o 
  16   0   9       10.39       13.74     14.20 o 
  18   0   9      351.31      299.11     26.24 o 
  20   0   9      207.66      216.63     24.05 o 
  22   0   9      178.02      132.16     22.72 o 
  24   0   9       34.72       12.82     18.14 o 
  26   0   9       59.29       65.23     22.31 o 
   1   1   9       49.73       52.13     12.14 o 
   2   1   9       38.89       43.19     11.77 o 
   3   1   9      231.47      239.04     22.77 o 
   4   1   9      628.68      638.03     36.96 o 
   5   1   9       78.81       82.12     13.38 o 
   6   1   9       60.45       53.77     12.23 o 
   7   1   9       55.01       56.55      9.63 o 
   8   1   9      200.94      208.62     17.91 o 
   9   1   9      104.91      124.39     16.08 o 
  10   1   9      332.63      349.59     25.91 o 
  11   1   9        2.15      -10.97     11.27 o 
  12   1   9      183.99      214.77     21.58 o 
  13   1   9       18.09       16.46     24.79 o 
  14   1   9      323.48      342.50     27.79 o 
  15   1   9      123.35      110.09     18.47 o 
  16   1   9      240.95      236.07     26.29 o 
  17   1   9      149.11      101.66     19.77 o 
  18   1   9      169.50      163.27     28.96 o 
  19   1   9        1.74       16.78     23.79 o 
  20   1   9      240.99      221.66     38.18 o 
  21   1   9        0.29       -0.32     17.29 o 
  22   1   9       41.24       19.43     19.56 o 
  23   1   9        1.19       16.86     15.38 o 
  24   1   9       44.50       48.43     16.98 o 
  25   1   9        2.25        7.88     19.68 o 
  26   1   9        6.13       -1.48     16.98 o 
   1   2   9       74.15       18.60     13.69 o 
   2   2   9       51.94       53.10     15.48 o 
   3   2   9      236.37      221.87     24.06 o 
   4   2   9       86.04       93.47     16.89 o 
   5   2   9       20.59        9.44     13.78 o 
   6   2   9      286.27      322.43     44.43 o 
   7   2   9       54.80       39.06     14.77 o 
   8   2   9      137.51      133.93     19.23 o 
   9   2   9       14.64       26.32     21.22 o 
  10   2   9      140.71      154.14     29.70 o 
  11   2   9       15.02       25.99     22.10 o 
  12   2   9      212.98      170.64     28.59 o 
  13   2   9       26.09       23.05     15.45 o 
  14   2   9       61.39       40.22     17.33 o 
  15   2   9       18.97       -6.16     15.76 o 
  16   2   9      279.16      299.21     29.34 o 
  17   2   9        1.45       23.35     16.91 o 
  18   2   9        7.68       25.20     18.44 o 
  19   2   9       22.74       33.50     18.87 o 
  20   2   9       90.55       87.76     23.18 o 
  21   2   9       17.77        1.95     20.32 o 
  22   2   9       24.90       10.58     28.40 o 
  23   2   9        9.76       32.64     22.77 o 
  24   2   9        9.58        5.24     27.89 o 
   1   3   9       18.72      -14.11     15.36 o 
   2   3   9        6.89       -7.48     16.80 o 
   3   3   9       17.45        3.55     16.01 o 
   4   3   9        1.23       -4.38     16.54 o 
   5   3   9       61.09       38.38     18.69 o 
   6   3   9       24.02       16.63     17.73 o 
   7   3   9       59.23       16.48     34.98 o 
   8   3   9       55.50       70.79     26.87 o 
   9   3   9       15.30       39.29     25.02 o 
  10   3   9       36.20        3.06     25.57 o 
  11   3   9       15.56        1.95     25.02 o 
  12   3   9       38.43       41.56     26.04 o 
  13   3   9        3.82        0.32     25.39 o 
  14   3   9       45.62       87.01     32.06 o 
  15   3   9        0.76        3.38     27.24 o 
  16   3   9       11.31      -10.10     27.57 o 
  17   3   9        0.36       48.60     31.04 o 
  18   3   9       40.60      -14.22     26.13 o 
  19   3   9       10.19       34.98     32.80 o 
   1   4   9       17.55       10.50     23.47 o 
   2   4   9        1.89       21.14     22.83 o 
   3   4   9        0.26      -10.43     20.64 o 
   4   4   9        4.82      -15.70     19.87 o 
   5   4   9       30.08       29.96     21.31 o 
   6   4   9        2.34        9.45     31.18 o 
   7   4   9        0.48       23.03     32.66 o 
   8   4   9       19.65       29.37     31.32 o 
   2   0  10      791.01      814.01     62.17 o 
   4   0  10      459.40      460.52     44.06 o 
   6   0  10      314.14      283.72     30.25 o 
   8   0  10      176.13      198.38     25.53 o 
  10   0  10      227.89      198.11     27.71 o 
  12   0  10       57.45       51.57     20.15 o 
  14   0  10        3.05       11.17     19.18 o 
  16   0  10       73.88       75.97     16.13 o 
  18   0  10       40.45       37.46     16.24 o 
  20   0  10       32.42       33.92     17.67 o 
  22   0  10       44.22       58.16     19.60 o 
  24   0  10       18.15       10.33     19.48 o 
  26   0  10       28.93       19.61     30.90 o 
   0   1  10      846.25      900.05     72.18 o 
   1   1  10      183.27      178.98     19.28 o 
   2   1  10      324.65      319.83     24.72 o 
   3   1  10      146.96      139.93     17.02 o 
   4   1  10      206.68      241.69     20.28 o 
   5   1  10      195.49      183.96     19.49 o 
   6   1  10      341.97      382.08     40.58 o 
   7   1  10       15.51       20.57     17.33 o 
   8   1  10      313.18      315.04     36.37 o 
   9   1  10        4.77        9.92     11.91 o 
  10   1  10       49.48       51.13     14.16 o 
  11   1  10       37.58        8.56     16.93 o 
  12   1  10       41.77       81.71     16.21 o 
  13   1  10        3.30       11.40     13.70 o 
  14   1  10       30.22       20.82     15.73 o 
  15   1  10        9.87       -0.69     14.87 o 
  16   1  10       89.60       73.47     26.18 o 
  17   1  10        0.47       15.99     17.03 o 
  18   1  10       15.89       -6.60     16.75 o 
  19   1  10       15.96       -7.65     16.49 o 
  20   1  10        2.14      -16.04     16.27 o 
  21   1  10        0.66      -18.17     18.17 o 
  22   1  10       22.77       19.01     20.84 o 
  23   1  10        4.92       18.36     16.38 o 
  24   1  10       41.58       56.03     23.13 o 
  25   1  10        1.79      -11.89     19.36 o 
   0   2  10      103.11      115.96     26.92 o 
   1   2  10        2.68        0.05     14.08 o 
   2   2  10      104.55      119.08     19.65 o 
   3   2  10      143.56      164.53     27.94 o 
   4   2  10      298.03      296.96     26.73 o 
   5   2  10       63.25       62.43     26.82 o 
   6   2  10       47.12       56.25     16.67 o 
   7   2  10       12.37        1.24     13.88 o 
   8   2  10       62.34       62.65     16.66 o 
   9   2  10       40.38       30.95     23.03 o 
  10   2  10       94.61      130.93     29.88 o 
  11   2  10       20.36        6.12     22.56 o 
  12   2  10       15.74       38.45     24.60 o 
  13   2  10        6.41       -7.13     22.38 o 
  14   2  10       15.01       42.11     24.55 o 
  15   2  10       13.00       -2.36     21.64 o 
  16   2  10        7.81       42.81     26.22 o 
  17   2  10       34.10       -4.37     18.46 o 
  18   2  10       11.14       -9.89     18.16 o 
  19   2  10       46.41       53.11     21.91 o 
  20   2  10       23.15       19.37     19.70 o 
  21   2  10       19.72       27.26     31.11 o 
  22   2  10        6.09      -20.32     20.32 o 
   0   3  10       19.42        4.12     26.22 o 
   1   3  10        3.75       -1.24     17.89 o 
   2   3  10       56.52       47.84     34.98 o 
   3   3  10       11.82       15.48     17.64 o 
   4   3  10       37.78       25.61     17.95 o 
   5   3  10        1.06       -2.84     16.60 o 
   6   3  10       75.48       75.82     21.09 o 
   7   3  10        8.88       23.49     18.88 o 
   8   3  10        5.59       15.57     28.49 o 
   9   3  10        6.70       -9.17     25.48 o 
  10   3  10        0.68      -15.10     22.79 o 
  11   3  10        8.45       59.21     30.25 o 
  12   3  10       10.16      -13.90     27.20 o 
  13   3  10       20.03        8.15     28.77 o 
  14   3  10        2.44       15.75     28.72 o 
  15   3  10        4.65      -21.40     27.43 o 
  16   3  10        4.51       16.26     30.86 o 
  17   3  10       20.02       32.48     32.80 o 
   6   0  11      107.42      113.14     21.96 o 
   8   0  11      321.23      300.22     34.70 o 
  10   0  11       59.70       88.72     21.77 o 
  12   0  11      127.74      142.74     26.50 o 
  14   0  11       81.56       86.91     25.57 o 
  16   0  11      266.66      250.27     37.20 o 
  18   0  11       24.18       99.79     29.93 o 
  20   0  11      134.11      151.92     37.57 o 
  22   0  11       19.68        4.45     30.25 o 
  24   0  11        6.68       17.51     31.23 o 
   1   1  11       31.43       11.21     23.65 o 
   2   1  11        7.21       -7.22     11.25 o 
   3   1  11      129.71      173.55     27.98 o 
   4   1  11       57.01       59.44     22.24 o 
   5   1  11       90.51       58.93     21.45 o 
   6   1  11      136.36      154.19     28.08 o 
   7   1  11       23.92       13.39     19.27 o 
   8   1  11       10.36        0.74     18.16 o 
   9   1  11       13.06       14.83     19.37 o 
  10   1  11      137.63       90.39     25.99 o 
  11   1  11        1.66       10.93     19.69 o 
  12   1  11      177.71      179.94     32.66 o 
  13   1  11       14.79       32.51     27.10 o 
  14   1  11       64.54       94.21     21.52 o 
  15   1  11       42.56       32.91     26.15 o 
  16   1  11       34.30       53.06     18.32 o 
  17   1  11       38.40       22.09     18.38 o 
  18   1  11       75.00      100.78     25.97 o 
  19   1  11       14.69       19.34     19.24 o 
  20   1  11       47.05       35.46     21.07 o 
  21   1  11        8.03        4.68     20.21 o 
  22   1  11       33.63       39.56     22.45 o 
  23   1  11        0.71       12.56     16.86 o 
   1   2  11       15.04       16.24     15.61 o 
   2   2  11       15.05       -0.59     15.04 o 
   3   2  11       35.80       21.95     16.17 o 
   4   2  11       23.57       45.52     16.96 o 
   5   2  11       15.01        5.32     15.93 o 
   6   2  11       36.00        7.45     18.14 o 
   7   2  11       14.70        4.51     14.89 o 
   8   2  11       56.14       67.97     18.15 o 
   9   2  11        9.86      -21.40     21.40 o 
  10   2  11       43.91      120.87     29.23 o 
  11   2  11       12.87        9.64     24.05 o 
  12   2  11       25.04      -10.93     23.54 o 
  13   2  11        3.38      -11.03     24.23 o 
  14   2  11       65.64       94.98     32.15 o 
  15   2  11       14.16        5.88     27.15 o 
  16   2  11        6.48      -24.18     26.13 o 
  17   2  11       36.60       62.78     32.20 o 
  18   2  11       52.36       39.75     32.01 o 
  19   2  11        4.70      -18.07     29.65 o 
  20   2  11       16.43      -17.74     31.83 o 
   1   3  11       21.72        3.32     20.32 o 
   2   3  11        7.34       -3.00     18.95 o 
   3   3  11       21.42        7.47     19.14 o 
   4   3  11       33.83       38.16     20.27 o 
   5   3  11       13.35       13.60     19.64 o 
   6   3  11        0.44        2.27     18.61 o 
   7   3  11       11.94        9.77     19.41 o 
   8   3  11       18.56       35.86     30.11 o 
   9   3  11       35.71       33.08     30.35 o 
  10   3  11        2.05       -5.42     25.62 o 
  11   3  11        4.68      -11.26     27.15 o 
  12   3  11       20.58       28.91     28.82 o 
  13   3  11        1.62       -9.59     29.28 o 
  14   3  11        6.26      -28.54     28.54 o 
  10   0  12        8.26       39.33     22.19 o 
  12   0  12       47.63       47.95     22.52 o 
  14   0  12       17.78       29.42     22.89 o 
  16   0  12       26.53        9.78     26.13 o 
  18   0  12       28.80       45.68     29.47 o 
  20   0  12        7.64        0.09     29.33 o 
  22   0  12        9.08      -24.69     30.62 o 
   3   1  12      122.28       47.81     22.38 o 
   4   1  12      104.42      111.56     25.71 o 
   5   1  12       62.54       46.47     23.44 o 
   6   1  12       95.12       96.46     25.39 o 
   7   1  12        3.04       44.34     22.47 o 
   8   1  12       12.45      -20.29     20.29 o 
   9   1  12        3.70      -19.64     19.64 o 
  10   1  12       73.66       57.96     25.20 o 
  11   1  12       21.15       33.13     23.67 o 
  12   1  12        5.54        5.70     22.38 o 
  13   1  12        6.45        5.51     23.03 o 
  14   1  12       10.54        8.15     24.42 o 
  15   1  12       20.12        7.13     25.81 o 
  16   1  12       12.54       29.00     28.03 o 
  17   1  12        1.43       -8.25     26.73 o 
  18   1  12        3.27        0.70     28.33 o 
  19   1  12        4.78        5.03     19.52 o 
  20   1  12       16.39       -3.57     20.87 o 
  21   1  12       10.57      -14.57     20.42 o 
   0   2  12       24.10       30.44     24.18 o 
   1   2  12       14.45        9.21     16.83 o 
   2   2  12       59.50       71.52     39.50 o 
   3   2  12       13.53       -5.73     16.16 o 
   4   2  12       78.06      106.92     20.79 o 
   5   2  12        7.39        8.85     24.74 o 
   6   2  12       10.12       32.06     25.44 o 
   7   2  12        5.39       24.14     25.57 o 
   8   2  12       24.93       13.71     25.81 o 
   9   2  12       10.65       38.13     24.69 o 
  10   2  12       10.70        8.39     25.34 o 
  11   2  12        0.90      -12.83     24.79 o 
  12   2  12       12.95      -12.37     24.65 o 
  13   2  12       10.84       15.71     27.66 o 
  14   2  12        3.50       26.82     29.00 o 
  15   2  12        3.81      -18.49     26.87 o 
  16   2  12        6.01      -24.46     28.40 o 
  17   2  12        2.65      -22.38     29.23 o 
   0   3  12       19.27       55.55     31.37 o 
   1   3  12       15.08       15.30     20.78 o 
   2   3  12       30.30        2.89     22.79 o 
   3   3  12        1.09        5.11     19.81 o 
   4   3  12        7.85        6.66     20.00 o 
   5   3  12       15.19        2.00     20.25 o 
   6   3  12        6.05       18.76     21.10 o 
   7   3  12        3.11        6.63     20.57 o 
   8   3  12        3.63       24.88     32.11 o 
   9   3  12        0.23       -7.18     30.02 o 
  10   3  12        6.40       22.33     32.20 o 
  16   0  13        6.35      -15.61     24.93 o 
  18   0  13       58.29       44.75     32.48 o 
   7   1  13       21.80      -16.96     22.47 o 
   8   1  13       33.37       36.92     24.42 o 
   9   1  13       42.89       10.42     24.60 o 
  10   1  13       15.58      -11.63     22.84 o 
  11   1  13        2.61       16.26     24.42 o 
  12   1  13       38.29       57.82     27.80 o 
  13   1  13        1.03       11.95     25.11 o 
  14   1  13        3.68      -17.98     24.65 o 
  15   1  13        3.35      -20.06     24.97 o 
  16   1  13       55.50       60.04     31.04 o 
  17   1  13        1.04       15.94     32.06 o 
  18   1  13        7.84      -18.02     28.96 o 
   1   2  13       11.23      -24.05     24.05 o 
   2   2  13       26.14        5.24     24.51 o 
   3   2  13        7.05        1.02     24.14 o 
   4   2  13       51.40       31.41     28.31 o 
   5   2  13        0.84      -14.78     24.65 o 
   6   2  13        5.68      -16.68     25.02 o 
   7   2  13       17.35       43.97     31.46 o 
   8   2  13       29.62       84.51     30.25 o 
   9   2  13        6.07       23.86     26.55 o 
  10   2  13       13.53       60.23     29.60 o 
  11   2  13        6.99       54.44     29.93 o 
  12   2  13        6.13       27.89     28.59 o 
  13   2  13        4.08        7.55     27.80 o 
  14   2  13       13.39       46.24     32.06 o 
  12   1  14        0.45        1.76     25.67 o 
  13   1  14        5.76      -25.25     25.25 o 
  14   1  14        9.00      -20.48     28.35 o 
   5   2  14        5.16        7.41     28.17 o 
   6   2  14       19.43      -10.56     26.92 o 
   7   2  14        0.63       32.99     28.77 o 
   8   2  14        9.98       36.09     30.62 o 
   9   2  14        1.61        9.40     28.59 o 
                                                 
